# Supplementary material for: Crystal structure of catena-poly[di­ammonium [di-μ-oxalato-cuprate(II)]]
Source: Acta Crystallogr E Crystallogr Commun. 2016 Nov 10;72(Pt 12):1780–2. doi: 10.1107/S2056989016017631 (PMC5137607; doi:10.1107/S2056989016017631)
Supplement: Supplementary file 1 [file e-72-01780-sup1.cif]

##############################################################################
#                                                                            #
# This CIF contains the data in a paper accepted for publication in          #
# Acta Crystallographica Section E. It conforms to the requirements of       #
# Notes for Authors for Acta Crystallographica Section E, and has been       #
# peer reviewed under the auspices of the IUCr Commission on Journals.       #
#                                                                            #
# Full details of the Crystallographic Information File format               #
# are given in the paper "The Crystallographic Information File (CIF):       #
# a New Standard Archive File for Crystallography" by S. R. Hall, F. H.      #
# Allen and I. D. Brown [Acta Cryst. (1991), A47, 655-685].                  #
#                                                                            #
# The current version of the core CIF dictionary is obtainable from          #
# ftp://ftp.iucr.org/pub/cif_core.dic.                                       #
#                                                                            #
# Software is freely available for graphical display of the structure(s)     #
# in this CIF. For information consult the CIF software page                 #
# http://www.iucr.org/resources/cif/software.                                #
#                                                                            #
# This file may be used for bona fide research purposes within the           #
# scientific community so long as proper attribution is given to the journal # 
# article from which it was obtained.                                        #
#                                                                            #
##############################################################################
data_global
_audit_creation_method     'APEX3 v2016.1-0'
_journal_date_recd_electronic     2016-10-27
_journal_date_accepted     2016-11-04
_journal_name_full     'Acta Crystallographica, Section E'
_journal_year     2016
_journal_volume     72
_journal_issue     12
_journal_page_first     1780
_journal_page_last     1782
_journal_paper_category     GM
_journal_paper_doi     10.1107/S2056989016017631
_journal_coeditor_code     PJ2038
_publ_contact_author_name     'Richard A. Kemp'
_publ_contact_author_address
;
Department of Chemistry and Chemical Biology
MSC03 2060
1 University of New Mexico
Albuquerque, NM, 87131
USA
;
_publ_contact_author_email     'rakemp@unm.edu'
_publ_contact_author_fax     ?
_publ_contact_author_phone     '1-505-272-7609'
_publ_section_title
;
Crystal structure of <i>catena</i>-poly[diammonium [di-\m-oxalato-cuprate(II)]]
;
_publ_section_title_footnote     .
loop_
    _publ_author_name
    _publ_author_footnote
    _publ_author_address
    'Dickie, Diane A.' .
;
Department of Chemistry and Chemical Biology
MSC03 2060
1 University of New Mexico
Albuquerque, NM 87131
USA
;
    'Kemp, Richard A.' .
;
Department of Chemistry and Chemical Biology
MSC03 2060
1 University of New Mexico
Albuquerque, NM 87131
USA
Advanced Materials Laboratory,
Sandia National Laboratories,
1001 University Blvd SE, Albuquerque, NM 87106, USA
;
_publ_section_synopsis
;
The polymeric title compound was formed unexpectedly from the reaction of
bis(diisopropylphosphanyl)amine with copper oxalate hemihydrate. It shows
extensive N---H...O hydrogen bonding, as well as long Cu...O interactions.
;
data_I
_database_code_depnum_ccdc_archive 'CCDC 1515161'
_chemical_name_systematic
;
<i>catena</i>-Poly[diammonium [di-\m-oxalato-cuprate(II)]]
;
_chemical_name_common     '(N H4)2 [Cu (C2 O4)2]'
_chemical_formula_moiety     '2(H4 N1 +), C4 Cu O8 2-'
_chemical_formula_sum     'C4 H8 Cu N2 O8'
_chemical_formula_iupac     ?
_chemical_formula_weight     275.66
_chemical_melting_point     ?
_space_group_crystal_system     monoclinic
_space_group_name_H-M_alt     'P 21/c'
_space_group_name_Hall     '-P 2ybc'
loop_
    _space_group_symop_operation_xyz
    'x, y, z'
    '-x, y+1/2, -z+1/2'
    '-x, -y, -z'
    'x, -y-1/2, z-1/2'
_cell_length_a     4.8564(2)
_cell_length_b     13.5188(5)
_cell_length_c     6.7205(3)
_cell_angle_alpha     90
_cell_angle_beta     96.992(2)
_cell_angle_gamma     90
_cell_volume     437.94(3)
_cell_formula_units_Z     2
_cell_measurement_reflns_used     5449
_cell_measurement_theta_min     3.0137
_cell_measurement_theta_max     33.1333
_cell_measurement_temperature     100.(2)
_exptl_crystal_description     block
_exptl_crystal_colour     blue
_exptl_crystal_size_max     0.434
_exptl_crystal_size_mid     0.278
_exptl_crystal_size_min     0.278
_exptl_crystal_density_diffrn     2.090
_exptl_crystal_density_meas     ?
_exptl_crystal_density_method     'not measured'
_exptl_crystal_F_000     278
_exptl_absorpt_coefficient_mu     2.526
_exptl_absorpt_correction_type     multi-scan
_exptl_absorpt_process_details
;
(SADABS; Bruker, 2015)
;
_exptl_absorpt_correction_T_min     0.41
_exptl_absorpt_correction_T_max     0.54
_exptl_special_details
;
;
_diffrn_ambient_temperature     100.(2)
_diffrn_radiation_type     'Mo K\a'
_diffrn_radiation_wavelength     0.71073
_diffrn_radiation_monochromator     graphite
_diffrn_measurement_device_type     'Bruker Kappa APEXII CCD'
_diffrn_measurement_method     '\f and \w scans'
_diffrn_detector_area_resol_mean     8.3333
_diffrn_reflns_number     8277
_diffrn_reflns_av_R_equivalents     0.0170
_diffrn_reflns_theta_min     3.01
_diffrn_reflns_theta_max     33.15
_diffrn_reflns_theta_full     33.15
_diffrn_measured_fraction_theta_max     0.998
_diffrn_measured_fraction_theta_full     0.998
_diffrn_reflns_limit_h_min     -7
_diffrn_reflns_limit_h_max     7
_diffrn_reflns_limit_k_min     -20
_diffrn_reflns_limit_k_max     18
_diffrn_reflns_limit_l_min     -9
_diffrn_reflns_limit_l_max     10
_refine_special_details
;
;
_reflns_number_total     1672
_reflns_number_gt     1537
_reflns_threshold_expression     'I > 2\s(I)'
_refine_ls_structure_factor_coef     Fsqd
_refine_ls_matrix_type     full
_refine_ls_R_factor_all     0.0204
_refine_ls_R_factor_gt     0.0179
_refine_ls_wR_factor_gt     0.0498
_refine_ls_wR_factor_ref     0.0509
_refine_ls_goodness_of_fit_ref     1.077
_refine_ls_restrained_S_all     1.077
_refine_ls_number_reflns     1672
_refine_ls_number_parameters     86
_refine_ls_number_restraints     0
_refine_ls_number_constraints     ?
_refine_ls_hydrogen_treatment     refall
_refine_ls_weighting_scheme     calc
_refine_ls_weighting_details
              'w=1/[\s^2^(Fo^2^)+(0.0263P)^2^+0.1971P] where P=(Fo^2^+2Fc^2^)/3'
_atom_sites_solution_hydrogens     difmap
_atom_sites_solution_primary     direct
_atom_sites_solution_secondary     ?
_refine_ls_shift/su_max     0.001
_refine_ls_shift/su_mean     0.000
_refine_diff_density_max     0.370
_refine_diff_density_min     -0.513
_refine_ls_extinction_method     none
_refine_ls_extinction_coef     ?
loop_
    _atom_type_symbol
    _atom_type_description
    _atom_type_scat_dispersion_real
    _atom_type_scat_dispersion_imag
    _atom_type_scat_source
    C C 0.0033 0.0016 'International Tables Vol C Tables 4.2.6.8 and 6.1.1.4'
    H H 0.0000 0.0000 'International Tables Vol C Tables 4.2.6.8 and 6.1.1.4'
    O O 0.0106 0.0060 'International Tables Vol C Tables 4.2.6.8 and 6.1.1.4'
    Cu Cu 0.3201 1.2651 'International Tables Vol C Tables 4.2.6.8 and 6.1.1.4'
    N N 0.0061 0.0033 'International Tables Vol C Tables 4.2.6.8 and 6.1.1.4'
_computing_data_collection
;
<i>BIS</i> (Bruker, 2015)
;
_computing_cell_refinement
;
SAINT (Bruker, 2015)
;
_computing_data_reduction
;
SAINT (Bruker, 2015)
;
_computing_structure_solution
;
SHELXT (Sheldrick, 2015a)
;
_computing_structure_refinement
;
SHELXL2014 (Sheldrick, 2015b)
;
_computing_molecular_graphics
;
DIAMOND (Brandenburg, 1999)
;
_computing_publication_material
;
publCIF (Westrip, 2010)
;
loop_
    _atom_site_type_symbol
    _atom_site_label
    _atom_site_fract_x
    _atom_site_fract_y
    _atom_site_fract_z
    _atom_site_U_iso_or_equiv
    _atom_site_adp_type
    _atom_site_calc_flag
    _atom_site_occupancy
    _atom_site_disorder_assembly
    _atom_site_disorder_group
    Cu Cu1 0 0.5 0 0.00661(5) Uani d 1 . .
    O O1 0.32614(14) 0.44779(5) 0.15885(10) 0.00795(12) Uani d 1 . .
    O O2 0.15437(14) 0.62834(5) 0.07337(11) 0.00968(13) Uani d 1 . .
    O O3 0.72392(16) 0.50253(5) 0.32622(12) 0.01101(14) Uani d 1 . .
    O O4 0.52948(15) 0.69388(5) 0.25066(12) 0.01245(14) Uani d 1 . .
    C C1 0.4930(2) 0.51573(7) 0.23064(14) 0.00716(15) Uani d 1 . .
    C C2 0.39072(19) 0.62308(7) 0.18343(14) 0.00800(15) Uani d 1 . .
    N N1 0.95132(18) 0.67395(6) 0.57854(13) 0.00966(14) Uani d 1 . .
    H H1 0.840(3) 0.6723(13) 0.662(3) 0.020(4) Uiso d 1 . .
    H H2 1.027(3) 0.7319(13) 0.582(3) 0.019(4) Uiso d 1 . .
    H H3 1.072(4) 0.6285(14) 0.607(3) 0.023(4) Uiso d 1 . .
    H H4 0.849(4) 0.6643(14) 0.468(3) 0.029(5) Uiso d 1 . .
loop_
    _atom_site_aniso_label
    _atom_site_aniso_U_11
    _atom_site_aniso_U_22
    _atom_site_aniso_U_33
    _atom_site_aniso_U_12
    _atom_site_aniso_U_13
    _atom_site_aniso_U_23
    Cu1 0.00454(8) 0.00426(8) 0.01054(8) -0.00002(5) -0.00113(5) 0.00048(5)
    O1 0.0065(3) 0.0063(3) 0.0106(3) 0.0002(2) -0.0011(2) 0.0008(2)
    O2 0.0068(3) 0.0060(3) 0.0153(3) 0.0005(2) -0.0026(2) -0.0002(2)
    O3 0.0084(3) 0.0099(3) 0.0136(3) 0.0011(2) -0.0033(2) -0.0005(2)
    O4 0.0125(3) 0.0075(3) 0.0160(3) -0.0016(2) -0.0035(2) -0.0014(2)
    C1 0.0071(3) 0.0064(3) 0.0081(3) 0.0007(3) 0.0013(3) 0.0003(3)
    C2 0.0074(3) 0.0070(4) 0.0094(3) 0.0009(3) 0.0005(3) 0.0000(3)
    N1 0.0100(3) 0.0075(3) 0.0110(3) -0.0017(3) -0.0007(3) 0.0004(3)
_geom_special_details
;
All esds (except the esd in the dihedral angle between two l.s. planes)
are estimated using the full covariance matrix.  The cell esds are taken
into account individually in the estimation of esds in distances, angles
and torsion angles; correlations between esds in cell parameters are only
used when they are defined by crystal symmetry.  An approximate (isotropic)
treatment of cell esds is used for estimating esds involving l.s. planes.
;
loop_
    _geom_bond_atom_site_label_1
    _geom_bond_atom_site_label_2
    _geom_bond_site_symmetry_2
    _geom_bond_distance
    _geom_bond_publ_flag
    Cu1 O2 3_565 1.9301(7) ?
    Cu1 O2 . 1.9301(7) ?
    Cu1 O1 3_565 1.9326(7) ?
    Cu1 O1 . 1.9326(7) ?
    O1 C1 . 1.2798(11) ?
    O2 C2 . 1.2895(12) ?
    O3 C1 . 1.2355(12) ?
    O4 C2 . 1.2249(12) ?
    C1 C2 . 1.5541(13) ?
    N1 H1 . 0.824(17) ?
    N1 H2 . 0.865(18) ?
    N1 H3 . 0.854(19) ?
    N1 H4 . 0.85(2) ?
loop_
    _geom_angle_atom_site_label_1
    _geom_angle_atom_site_label_2
    _geom_angle_atom_site_label_3
    _geom_angle_site_symmetry_1
    _geom_angle_site_symmetry_3
    _geom_angle
    _geom_angle_publ_flag
    O2 Cu1 O2 3_565 . 180.00(4) ?
    O2 Cu1 O1 3_565 3_565 85.44(3) ?
    O2 Cu1 O1 . 3_565 94.56(3) ?
    O2 Cu1 O1 3_565 . 94.57(3) ?
    O2 Cu1 O1 . . 85.43(3) ?
    O1 Cu1 O1 3_565 . 180.0 ?
    C1 O1 Cu1 . . 112.64(6) ?
    C2 O2 Cu1 . . 112.83(6) ?
    O3 C1 O1 . . 125.83(9) ?
    O3 C1 C2 . . 119.23(8) ?
    O1 C1 C2 . . 114.91(8) ?
    O4 C2 O2 . . 125.44(9) ?
    O4 C2 C1 . . 120.44(8) ?
    O2 C2 C1 . . 114.12(8) ?
    H1 N1 H2 . . 108.8(16) ?
    H1 N1 H3 . . 108.4(16) ?
    H2 N1 H3 . . 111.5(16) ?
    H1 N1 H4 . . 103.3(16) ?
    H2 N1 H4 . . 111.1(16) ?
    H3 N1 H4 . . 113.3(17) ?
loop_
    _geom_torsion_atom_site_label_1
    _geom_torsion_atom_site_label_2
    _geom_torsion_atom_site_label_3
    _geom_torsion_atom_site_label_4
    _geom_torsion_site_symmetry_1
    _geom_torsion_site_symmetry_2
    _geom_torsion_site_symmetry_3
    _geom_torsion_site_symmetry_4
    _geom_torsion
    _geom_torsion_publ_flag
    Cu1 O1 C1 O3 . . . . -175.08(8) ?
    Cu1 O1 C1 C2 . . . . 2.83(9) ?
    Cu1 O2 C2 O4 . . . . -179.39(8) ?
    Cu1 O2 C2 C1 . . . . -0.18(10) ?
    O3 C1 C2 O4 . . . . -4.51(14) ?
    O1 C1 C2 O4 . . . . 177.43(9) ?
    O3 C1 C2 O2 . . . . 176.24(9) ?
    O1 C1 C2 O2 . . . . -1.82(12) ?
loop_
    _geom_hbond_atom_site_label_D
    _geom_hbond_atom_site_label_H
    _geom_hbond_atom_site_label_A
    _geom_hbond_site_symmetry_A
    _geom_hbond_distance_DH
    _geom_hbond_distance_HA
    _geom_hbond_distance_DA
    _geom_hbond_angle_DHA
    _geom_hbond_publ_flag
    N1 H1 O1 3_666 0.824(17) 2.230(17) 2.8667(11) 134.2(16) yes
    N1 H1 O4 4_576 0.824(17) 2.475(17) 3.0503(12) 127.8(15) yes
    N1 H2 O2 4_676 0.865(18) 1.991(18) 2.8507(11) 172.5(16) yes
    N1 H3 O3 3_766 0.854(19) 2.053(19) 2.8884(11) 165.7(17) yes
    N1 H4 O3 . 0.85(2) 2.43(2) 3.0015(11) 124.7(16) yes
    N1 H4 O4 . 0.85(2) 2.04(2) 2.8330(12) 155.1(18) yes
_shelx_hkl_file
;
  -1   0   0  159.58    2.60
  -1   0   0  155.48    2.80
  -1   0   0  163.48    2.80
  -1   0   0  155.88    2.70
   1   0   0  163.78    2.70
   1   0   0  160.38    2.80
   2   0   0 1185.38   18.10
   2   0   0 1209.28   17.90
  -2   0   0 1180.68   17.90
  -2   0   0 1216.78   18.20
  -2   0   0 1192.38   18.10
  -2   0   0 1225.48   17.50
   3   0   0  438.76    7.70
  -3   0   0  448.86    7.70
  -3   0   0  435.36    8.00
   3   0   0  467.95    8.10
  -3   0   0  468.35    7.10
  -4   0   0  542.45   10.00
  -4   0   0  543.45    9.40
   4   0   0  555.64    9.60
  -5   0   0   49.10    2.50
  -5   0   0   53.19    2.10
   5   0   0   47.90    2.10
  -6   0   0  355.36    8.40
   6   0   0  370.76    8.00
  -6   0   0  363.66    7.50
  -7   0   0  110.89    4.50
   7   0   0   97.59    4.00
   0  -1   0    0.00    0.10
   1  -1   0    3.80    0.30
  -1  -1   0    3.90    0.30
   1  -1   0    4.30    0.30
  -1  -1   0    4.90    0.40
  -1  -1   0    5.20    0.40
  -1  -1   0    4.60    0.40
  -1   1   0    3.70    0.30
  -1   1   0    4.80    0.40
  -1   1   0    4.50    0.40
   1   1   0    4.10    0.30
  -2  -1   0   34.10    1.20
  -2  -1   0   32.50    1.00
  -2  -1   0   32.00    1.20
   2  -1   0   32.20    1.10
  -2  -1   0   35.40    1.30
   2  -1   0   31.70    1.20
  -2   1   0   32.70    1.20
  -2   1   0   32.10    1.00
   2   1   0   32.30    1.10
  -2   1   0   34.30    0.80
   2   1   0   32.80    1.20
  -2   1   0   31.60    1.20
  -3  -1   0    9.90    1.00
  -3  -1   0   10.00    0.80
   3  -1   0    9.40    0.80
  -3  -1   0    9.40    0.80
  -3  -1   0    9.40    0.60
   3  -1   0    9.30    0.70
   3   1   0   10.10    0.90
  -3   1   0    8.50    0.90
  -3   1   0   10.00    0.50
  -3   1   0    9.90    0.80
   3   1   0   10.50    0.80
  -3   1   0    9.60    0.80
   4  -1   0   36.30    1.60
  -4  -1   0   40.00    1.80
  -4   1   0   39.70    1.90
  -4   1   0   38.40    1.60
   4   1   0   36.00    1.60
   5  -1   0   82.09    2.90
  -5  -1   0   81.09    2.80
  -5  -1   0   81.89    3.10
   5   1   0   83.09    2.90
  -5   1   0   84.59    3.20
  -5   1   0   86.79    2.70
   6  -1   0    0.90    0.80
  -6  -1   0    1.30    0.80
  -6  -1   0    1.90    1.10
  -6   1   0    0.20    0.90
   6   1   0    0.80    0.80
  -6   1   0    0.10    0.70
  -7  -1   0   28.80    2.50
   7  -1   0   36.20    2.50
   7   1   0   33.90    2.40
  -7   1   0   32.20    2.60
   0  -2   0 2390.86   36.70
   0  -2   0 2423.46   37.30
   0  -2   0 2612.74   36.60
  -1  -2   0  216.28    3.60
   1  -2   0  218.58    3.50
   1  -2   0  209.88    3.60
  -1  -2   0  209.08    3.70
  -1  -2   0  216.58    3.50
  -1  -2   0  216.98    3.60
   1   2   0  216.18    3.70
  -1   2   0  208.68    3.60
   1   2   0  215.38    3.50
  -2  -2   0   10.20    0.70
  -2  -2   0    9.20    0.80
   2  -2   0   12.00    0.70
  -2  -2   0   10.60    0.80
   2  -2   0   10.70    0.60
  -2  -2   0    8.60    0.70
   2   2   0   10.70    0.70
  -2   2   0   10.10    0.70
  -2   2   0   10.80    0.70
  -2   2   0   10.70    0.80
  -2   2   0   10.70    0.60
   3  -2   0 1104.69   17.30
  -3  -2   0 1108.09   16.60
  -3  -2   0 1083.59   17.40
  -3  -2   0 1091.79   17.20
   3  -2   0 1108.99   16.90
  -3  -2   0 1065.79   17.10
   3   2   0 1134.19   17.50
  -3   2   0 1105.79   16.60
  -3   2   0 1069.59   17.20
  -3   2   0 1115.49   17.40
   3   2   0 1104.69   17.00
  -4  -2   0  491.15    8.10
  -4  -2   0  478.55    9.00
   4  -2   0  489.95    8.70
  -4  -2   0  480.05    9.20
  -4  -2   0  470.75    8.70
  -4   2   0  479.35    9.00
  -4   2   0  483.85    8.20
  -5  -2   0   63.99    2.70
   5  -2   0   61.49    2.40
  -5  -2   0   62.79    2.50
   5   2   0   59.39    2.40
  -5   2   0   60.89    2.70
  -5   2   0   59.59    2.10
   6  -2   0  221.58    5.80
  -6  -2   0  226.28    6.20
  -6  -2   0  227.68    5.60
   6   2   0  221.18    5.80
  -6   2   0  227.88    6.30
  -7  -2   0  115.29    4.60
  -7  -2   0  118.69    4.10
   7  -2   0  120.99    4.40
  -7   2   0  116.99    4.70
   7   2   0  118.19    4.40
   0  -3   0    5.10    0.40
  -1  -3   0   12.40    0.50
   1  -3   0   11.10    0.60
   1  -3   0   12.20    0.50
  -1  -3   0   11.90    0.60
  -1  -3   0   11.00    0.60
  -1  -3   0   12.00    0.60
   1   3   0   11.30    0.50
  -1   3   0   10.90    0.50
  -1   3   0   12.20    0.50
   1   3   0   12.00    0.60
  -1   3   0   11.00    0.60
  -2  -3   0   98.79    2.40
  -2  -3   0   97.89    2.40
  -2  -3   0   98.99    2.30
   2  -3   0  100.99    2.20
   2  -3   0  100.79    2.40
  -2  -3   0   93.19    2.20
  -2   3   0   99.89    2.40
  -2   3   0   94.39    2.30
   2   3   0   99.09    2.40
  -2   3   0   94.59    2.30
   2   3   0   98.29    2.20
  -2   3   0   98.49    1.90
   3  -3   0   91.79    2.60
  -3  -3   0   95.69    2.60
  -3  -3   0   89.19    2.30
  -3  -3   0   93.89    2.70
   3  -3   0   96.49    2.40
  -3  -3   0   91.39    2.70
   3   3   0   91.69    2.40
  -3   3   0   93.19    2.60
  -3   3   0   94.09    2.60
  -3   3   0   89.79    2.10
  -4  -3   0  112.19    3.20
  -4  -3   0  109.09    3.20
  -4  -3   0  111.69    2.80
   4  -3   0  112.99    3.00
  -4  -3   0  112.89    3.40
   4   3   0  110.89    3.10
  -4   3   0  108.69    2.60
  -4   3   0  107.69    3.30
   5  -3   0    1.70    0.70
  -5  -3   0    1.70    0.80
  -5  -3   0    2.10    0.90
  -5   3   0    0.60    0.70
   5   3   0    1.30    0.70
  -6  -3   0    1.00    1.00
  -6  -3   0    1.40    0.90
   6  -3   0   -0.60    0.60
   6   3   0    0.40    0.70
  -6   3   0    0.70    0.90
  -7  -3   0    3.90    1.30
   7  -3   0    2.70    1.00
  -7  -3   0    4.50    1.10
   7   3   0    3.20    1.10
  -7   3   0    7.90    1.60
   0  -4   0 1013.50   14.80
   0  -4   0  988.60   14.90
   0  -4   0  970.10   14.70
   0  -4   0 1022.80   14.50
   0   4   0  980.80   14.50
  -1  -4   0   79.49    1.90
   1  -4   0   81.69    1.70
   1  -4   0   80.09    1.80
  -1  -4   0   82.69    2.00
   1  -4   0   83.29    1.60
  -1  -4   0   81.79    1.90
  -1  -4   0   82.19    1.60
   1   4   0   86.39    1.90
  -1   4   0   79.79    1.80
   1   4   0   81.29    1.80
  -1   4   0   79.59    1.90
  -1   4   0   83.99    1.70
  -2  -4   0  500.55    8.60
  -2  -4   0  506.55    8.20
   2  -4   0  506.75    8.40
  -2  -4   0  501.65    8.50
  -2  -4   0  510.15    8.30
   2  -4   0  512.75    8.10
   2   4   0  517.05    8.60
  -2   4   0  515.55    8.40
   2   4   0  509.15    8.20
  -2   4   0  504.45    8.30
  -2   4   0  503.15    7.60
  -3  -4   0  759.62   12.50
  -3  -4   0  753.02   12.20
   3  -4   0  745.93   12.00
   3  -4   0  751.32   12.40
  -3  -4   0  755.72   12.70
  -3  -4   0  759.02   12.10
   3   4   0  726.33   12.10
  -3   4   0  742.13   12.30
  -3   4   0  769.52   12.40
  -3   4   0  759.52   11.40
   4  -4   0 1174.98   18.80
  -4  -4   0 1204.38   18.50
  -4  -4   0 1223.58   19.60
  -4  -4   0 1185.08   19.10
  -4  -4   0 1174.88   19.20
   4   4   0 1178.88   18.80
  -4   4   0 1179.18   18.00
  -4   4   0 1171.38   19.20
   5  -4   0   15.00    1.40
  -5  -4   0   12.60    1.50
  -5  -4   0   13.50    1.50
  -5   4   0   15.50    1.60
   5   4   0   14.50    1.50
  -6  -4   0  153.18    4.90
   6  -4   0  153.48    4.60
  -6  -4   0  150.08    4.60
   6   4   0  144.49    4.50
  -6   4   0  151.28    4.90
  -7  -4   0   62.19    3.10
  -7  -4   0   69.89    3.60
   7  -4   0   63.59    3.20
  -7   4   0   60.09    3.40
   7   4   0   61.19    3.20
   0  -5   0    0.60    0.20
   0  -5   0    0.60    0.20
   0  -5   0    1.10    0.30
   0  -5   0    0.90    0.20
   0  -5   0    1.20    0.40
   0   5   0    0.90    0.20
   1  -5   0  433.36    7.00
  -1  -5   0  441.76    7.20
   1  -5   0  434.06    7.20
  -1  -5   0  451.15    6.70
   1  -5   0  451.05    6.90
  -1  -5   0  445.16    7.30
  -1  -5   0  441.86    7.40
  -1   5   0  432.76    7.20
  -1   5   0  435.96    7.20
   1   5   0  454.15    7.10
  -1   5   0  443.16    6.90
   1   5   0  447.46    7.30
  -2  -5   0   71.39    1.80
  -2  -5   0   72.19    2.10
  -2  -5   0   70.99    2.20
   2  -5   0   73.59    1.90
   2  -5   0   75.39    2.10
  -2  -5   0   71.69    2.00
   2  -5   0   75.09    1.30
  -2   5   0   73.29    1.90
  -2   5   0   72.09    2.00
  -2   5   0   71.89    1.30
   2   5   0   72.49    1.90
   3  -5   0    4.20    0.70
  -3  -5   0    5.30    0.80
  -3  -5   0    5.60    0.90
  -3  -5   0    4.70    0.70
  -3  -5   0    5.50    0.80
   3  -5   0    4.20    0.60
   3   5   0    5.60    0.70
  -3   5   0    6.30    0.80
  -3   5   0    5.20    0.40
  -4  -5   0    0.30    0.60
   4  -5   0   -0.30    0.40
  -4  -5   0    0.10    0.50
  -4  -5   0    0.20    0.80
  -4  -5   0    0.70    0.70
   4   5   0    0.30    0.40
  -4   5   0    0.50    0.60
   5  -5   0  108.29    3.40
  -5  -5   0  107.59    3.60
  -5  -5   0  106.89    3.70
   5   5   0  110.99    3.50
  -5   5   0  105.69    3.60
   6  -5   0    3.10    1.00
  -6  -5   0    3.50    1.10
  -6  -5   0    3.60    1.20
  -6   5   0    2.90    1.10
   6   5   0    4.40    1.10
  -7  -5   0    1.00    1.00
   7  -5   0    0.30    0.80
  -7  -5   0    0.60    0.90
   7   5   0    0.50    0.90
  -7   5   0    1.60    1.00
   0  -6   0 3434.36   52.89
   0  -6   0 3614.34   51.09
   0  -6   0 3462.85   52.39
   0  -6   0 3387.16   54.09
   0  -6   0 3624.94   53.09
   0   6   0 3494.05   52.29
  -1  -6   0  635.84   10.10
  -1  -6   0  658.23   10.40
   1  -6   0  652.83    9.90
   1  -6   0  638.14   10.00
  -1  -6   0  648.34    9.50
   1  -6   0  635.54   10.30
  -1  -6   0  647.74   10.40
   1   6   0  661.63   10.10
  -1   6   0  645.14    9.70
  -1   6   0  608.84   10.10
  -1   6   0  638.54   10.20
   2  -6   0  969.50   14.00
  -2  -6   0  951.70   14.50
  -2  -6   0  961.30   15.10
  -2  -6   0  965.30   15.30
  -2  -6   0  951.90   15.00
   2  -6   0  960.60   14.70
   2  -6   0  948.41   15.00
   2   6   0  943.61   14.80
  -2   6   0  949.90   14.90
  -2   6   0  956.30   15.00
  -2   6   0  943.51   14.70
  -3  -6   0  245.98    4.80
  -3  -6   0  237.88    5.20
   3  -6   0  234.68    4.80
  -3  -6   0  234.38    4.90
  -3  -6   0  233.48    5.30
   3   6   0  244.58    4.90
  -3   6   0  246.28    5.00
   4  -6   0  772.12   12.90
  -4  -6   0  768.82   13.00
  -4  -6   0  765.82   12.90
  -4  -6   0  750.22   13.60
  -4  -6   0  765.02   13.40
   4   6   0  758.82   12.90
  -4   6   0  763.42   13.20
  -5  -6   0   66.89    3.00
   5  -6   0   71.79    2.70
  -5  -6   0   71.49    2.90
  -5   6   0   66.89    2.90
   5   6   0   71.69    2.80
   6  -6   0  123.39    4.10
  -6  -6   0  117.09    4.20
  -6  -6   0  123.29    4.20
   6   6   0  122.79    4.10
  -6   6   0  114.59    4.30
  -7  -6   0   90.89    3.90
  -7  -6   0   89.99    3.90
   7  -6   0   86.39    3.70
   7   6   0   84.49    3.70
  -7   6   0   90.39    4.10
   0  -7   0    0.50    0.30
   0  -7   0   -0.50    0.30
   0  -7   0    0.60    0.30
   0  -7   0    0.20    0.40
   0  -7   0    0.20    0.20
   0   7   0    0.10    0.20
   1  -7   0  505.65    8.10
  -1  -7   0  504.85    8.60
  -1  -7   0  508.65    7.50
  -1  -7   0  507.15    8.30
   1  -7   0  510.35    8.20
   1  -7   0  494.75    8.40
  -1  -7   0  523.45    8.60
  -1   7   0  515.35    8.50
   1   7   0  513.15    8.20
   1   7   0  505.05    7.50
  -1   7   0  495.25    8.30
  -1   7   0  510.55    7.80
   2  -7   0    4.50    0.40
   2  -7   0    3.90    0.60
  -2  -7   0    3.50    0.60
  -2  -7   0    4.60    0.50
   2  -7   0    4.60    0.60
  -2  -7   0    3.90    0.70
  -2  -7   0    3.60    0.70
   2   7   0    5.20    0.60
  -2   7   0    5.30    0.60
  -2   7   0    4.30    0.70
  -2   7   0    4.20    0.60
  -3  -7   0   87.79    2.90
  -3  -7   0   89.09    2.90
  -3  -7   0   88.99    2.40
  -3  -7   0   85.89    2.70
   3  -7   0   92.39    2.50
   3   7   0   90.19    2.60
  -3   7   0   89.19    2.60
   4  -7   0    6.70    0.90
  -4  -7   0    7.30    1.10
  -4  -7   0    6.40    1.20
  -4  -7   0    5.60    0.90
  -4  -7   0    6.10    1.00
  -4   7   0    6.80    1.00
   4   7   0    5.70    0.90
  -5  -7   0    2.00    1.10
   5  -7   0   -0.60    0.60
  -5  -7   0    0.90    0.80
  -5  -7   0   -0.70    0.60
  -5   7   0   -0.10    0.60
   5   7   0    1.90    0.80
  -6  -7   0    1.30    0.90
   6  -7   0    0.40    0.80
  -6  -7   0    4.00    1.30
  -6   7   0    2.60    1.00
   6   7   0    1.60    0.80
   0  -8   0  915.31   14.10
   0  -8   0  931.91   14.30
   0  -8   0  898.61   14.40
   0  -8   0  925.11   14.50
   0  -8   0  914.71   13.70
   0   8   0  898.71   13.80
   1  -8   0  719.83   11.20
  -1  -8   0  715.63   11.70
  -1  -8   0  717.33   11.60
   1  -8   0  715.23   11.20
   1  -8   0  709.23   11.60
  -1  -8   0  692.93   11.30
   1   8   0  720.63   10.50
   1   8   0  698.93   11.20
  -1   8   0  727.93   11.60
  -1   8   0  693.23   11.30
   2  -8   0   96.19    2.60
  -2  -8   0   95.09    2.80
   2  -8   0   94.09    2.40
  -2  -8   0   94.49    2.10
  -2  -8   0   91.89    2.70
   2  -8   0   96.69    2.00
  -2  -8   0   94.49    2.70
  -2   8   0   89.69    2.60
   2   8   0   99.39    2.50
  -2   8   0  100.49    3.00
  -2   8   0   92.39    2.30
  -3  -8   0  148.49    4.10
  -3  -8   0  147.69    3.90
  -3  -8   0  155.08    3.40
   3  -8   0  157.98    3.60
  -3  -8   0  157.28    4.00
  -3   8   0  154.28    3.60
   3   8   0  153.18    3.70
  -4  -8   0  156.98    4.30
  -4  -8   0  159.08    4.50
   4  -8   0  161.58    4.00
  -4  -8   0  158.08    4.60
  -4  -8   0  156.88    3.90
   4   8   0  159.58    4.10
  -4   8   0  160.58    4.20
   5  -8   0  251.27    5.90
  -5  -8   0  253.17    5.90
  -5  -8   0  245.48    5.90
  -5  -8   0  255.07    6.40
   5   8   0  256.97    6.00
  -5   8   0  249.28    6.10
   6  -8   0   82.69    3.40
  -6  -8   0   80.29    4.90
  -6  -8   0   85.29    3.70
  -6   8   0   81.19    3.50
   6   8   0   88.39    4.00
   0  -9   0   -0.30    0.40
   0  -9   0    0.10    0.30
   0  -9   0    0.30    0.30
   0  -9   0    0.20    0.20
   0  -9   0    0.00    0.30
   0   9   0    0.10    0.20
  -1  -9   0   59.39    2.10
  -1  -9   0   59.79    1.90
  -1  -9   0   62.19    1.90
   1  -9   0   60.59    2.00
   1  -9   0   59.99    1.80
  -1  -9   0   61.29    2.10
   1  -9   0   61.79    1.80
   1   9   0   61.09    1.40
  -1   9   0   61.99    2.00
  -1   9   0   61.49    1.90
  -2  -9   0    8.10    1.00
   2  -9   0    9.10    0.80
   2  -9   0   10.50    0.70
  -2  -9   0    9.80    1.20
  -2  -9   0    9.50    0.90
  -2   9   0    7.60    0.90
  -2   9   0    9.10    0.70
   2   9   0   10.70    0.80
  -3  -9   0   75.89    2.80
  -3  -9   0   82.09    2.90
   3  -9   0   78.89    2.40
  -3  -9   0   81.79    2.90
   3   9   0   80.99    2.50
  -3   9   0   80.19    2.40
   4  -9   0   38.00    1.80
  -4  -9   0   36.90    2.10
  -4  -9   0   40.30    2.30
  -4  -9   0   38.70    2.20
  -4   9   0   38.10    1.90
   4   9   0   38.30    1.90
  -5  -9   0    1.20    1.20
  -5  -9   0    2.10    1.10
   5  -9   0    1.00    0.70
  -5   9   0    1.60    0.70
   6  -9   0    1.60    0.90
  -6  -9   0    0.60    1.10
  -6   9   0    1.40    0.90
   0 -10   0  807.62   13.00
   0 -10   0  787.92   12.70
   0 -10   0  784.82   13.00
   0 -10   0  801.52   13.10
   0 -10   0  790.42   12.20
   0  10   0  789.92   12.30
  -1 -10   0  131.79    3.10
  -1 -10   0  133.79    3.50
   1 -10   0  130.29    3.00
  -1 -10   0  129.99    3.20
   1 -10   0  134.79    3.10
  -1  10   0  131.59    3.10
   2 -10   0  623.54   10.00
   2 -10   0  599.64   10.10
  -2 -10   0  597.84   10.90
  -2 -10   0  602.04   10.50
  -2 -10   0  595.04   10.70
  -2  10   0  617.14   10.50
   2  10   0  615.34   10.30
   3 -10   0   82.69    2.50
  -3 -10   0   82.89    3.00
  -3 -10   0   78.39    2.90
  -3 -10   0   82.09    3.00
   3  10   0   81.39    3.70
  -3  10   0   83.39    2.50
  -4 -10   0  550.04   10.70
   4 -10   0  557.74   10.00
  -4 -10   0  536.05   11.00
  -4 -10   0  554.14   10.60
  -4  10   0  547.55   10.10
  -5 -10   0   75.29    3.30
   5 -10   0   73.99    2.90
  -5 -10   0   73.79    3.40
  -5  10   0   74.79    3.00
   6 -10   0   52.59    2.80
  -6 -10   0   54.49    3.20
  -6  10   0   54.69    2.90
   0 -11   0    0.20    0.40
   0 -11   0   -0.10    0.50
   0 -11   0   -0.40    0.30
   0 -11   0   -0.80    0.60
   0  11   0    0.40    0.30
   1 -11   0   49.50    1.80
  -1 -11   0   48.30    1.80
  -1 -11   0   45.10    2.10
  -1 -11   0   48.50    1.80
   1 -11   0   51.19    1.80
  -1 -11   0   46.80    2.00
  -1  11   0   46.10    1.70
  -2 -11   0    1.50    0.90
  -2 -11   0    2.10    0.80
  -2 -11   0    0.70    0.50
   2 -11   0    2.10    0.60
  -3 -11   0   15.50    1.40
   3 -11   0   13.90    1.20
  -3 -11   0   15.40    1.60
  -3 -11   0   15.70    1.70
  -4 -11   0    6.80    1.40
   4 -11   0    5.10    1.00
  -4 -11   0    5.00    1.20
  -4 -11   0    5.60    1.10
  -5 -11   0   20.40    2.20
  -5 -11   0   18.20    2.00
   5 -11   0   17.40    1.60
  -6 -11   0    9.50    1.80
   6 -11   0    9.10    1.50
   0 -12   0  169.88    4.20
   0 -12   0  171.88    3.90
   0 -12   0  171.18    4.20
  -1 -12   0  541.25    9.20
   1 -12   0  538.05    9.30
  -1 -12   0  533.55    9.90
   1 -12   0  540.15    9.30
  -1 -12   0  536.75    9.90
  -1 -12   0  549.25    9.60
  -2 -12   0  299.17    6.20
  -2 -12   0  302.17    6.70
   2 -12   0  296.37    5.90
  -2 -12   0  294.07    6.60
  -2 -12   0  300.37    6.20
  -3 -12   0  338.57    7.40
  -3 -12   0  339.07    7.20
   3 -12   0  339.57    6.70
  -3 -12   0  321.67    7.50
  -4 -12   0  524.85   10.60
   4 -12   0  516.25    9.80
  -4 -12   0  524.95   10.40
  -5 -12   0   57.29    3.10
  -5 -12   0   59.29    3.10
   5 -12   0   60.59    2.70
   6 -12   0   22.40    2.00
  -6 -12   0   22.70    2.40
   0 -13   0    0.30    0.40
   0 -13   0    2.20    0.80
   0 -13   0    2.70    0.60
  -1 -13   0   15.30    1.20
   1 -13   0   14.40    1.20
   1 -13   0   14.40    1.20
  -1 -13   0   12.40    1.40
  -1 -13   0   11.90    1.20
   1 -13   0   14.10    1.10
  -1 -13   0   15.00    1.20
  -2 -13   0   61.69    2.40
  -2 -13   0   64.19    2.70
  -2 -13   0   59.69    2.40
   2 -13   0   59.19    2.20
  -2 -13   0   63.89    2.80
   3 -13   0   21.80    1.50
  -3 -13   0   24.20    2.00
  -3 -13   0   21.90    1.80
   4 -13   0    5.70    1.00
  -4 -13   0    7.90    1.50
  -4 -13   0    9.10    1.70
   5 -13   0    1.70    0.80
  -5 -13   0    2.20    1.40
  -5 -13   0    2.40    1.20
   0 -14   0  255.37    5.80
   0 -14   0  267.97    5.50
   0 -14   0  259.47    5.80
  -1 -14   0  162.68    4.10
  -1 -14   0  152.78    4.30
   1 -14   0  160.78    3.90
   1 -14   0  157.18    3.80
  -1 -14   0  152.98    4.40
   1 -14   0  156.48    4.20
   2 -14   0   65.89    2.40
  -2 -14   0   63.99    3.00
  -2 -14   0   65.79    2.50
  -2 -14   0   60.19    2.40
  -3 -14   0  122.19    3.80
  -3 -14   0  117.29    3.80
   3 -14   0  118.69    3.50
  -3 -14   0  128.49    4.40
  -4 -14   0  186.38    5.30
  -4 -14   0  174.88    5.50
   4 -14   0  171.68    4.70
  -5 -14   0   59.79    3.30
  -5 -14   0   60.99    3.20
   5 -14   0   61.09    2.80
   0 -15   0    1.20    0.80
   0 -15   0    0.30    0.50
  -1 -15   0    1.00    0.60
   1 -15   0    0.90    0.70
   1 -15   0    1.20    0.60
  -1 -15   0    2.20    1.10
  -2 -15   0    4.40    0.90
  -2 -15   0    3.50    1.20
   2 -15   0    3.70    0.80
  -3 -15   0   -1.40    1.10
  -3 -15   0    0.80    0.80
  -3 -15   0    0.20    0.90
   3 -15   0    1.20    0.70
  -4 -15   0   23.50    2.40
  -4 -15   0   25.70    2.20
   4 -15   0   21.90    1.70
  -5 -15   0   12.50    1.90
  -5 -15   0    7.30    1.70
   5 -15   0    8.20    1.40
   0 -16   0  893.71   15.50
   0 -16   0  914.51   15.20
  -1 -16   0   78.19    3.20
   1 -16   0   77.99    2.70
  -1 -16   0   76.89    2.80
   1 -16   0   78.49    2.80
  -2 -16   0  112.59    4.10
  -2 -16   0  111.19    3.60
   2 -16   0  110.69    3.30
  -3 -16   0  121.39    4.50
  -3 -16   0  114.59    4.00
   3 -16   0  125.19    3.70
  -3 -16   0  113.69    3.80
  -4 -16   0   72.89    3.30
  -4 -16   0   79.29    3.40
  -4 -16   0   76.59    3.70
   4 -16   0   75.29    3.00
   0 -17   0    3.10    1.10
   0 -17   0    5.40    0.90
   1 -17   0   26.50    1.60
  -1 -17   0   24.90    1.70
  -1 -17   0   23.50    2.20
  -2 -17   0    2.00    1.30
  -2 -17   0    2.60    0.90
   2 -17   0    3.10    0.80
  -3 -17   0    3.50    1.40
  -3 -17   0    3.50    1.10
   3 -17   0    3.00    0.90
  -4 -17   0    2.10    1.00
  -4 -17   0    2.30    1.40
   4 -17   0   -0.10    0.70
  -4 -17   0    0.00    0.90
   0 -18   0  237.78    6.00
   0 -18   0  236.58    5.60
   1 -18   0  192.98    4.80
  -1 -18   0  192.08    5.50
  -1 -18   0  198.38    5.10
  -2 -18   0   25.50    2.40
  -2 -18   0   25.30    1.90
   2 -18   0   25.00    1.70
  -3 -18   0  380.86    9.10
   3 -18   0  391.86    8.00
  -3 -18   0  386.36    8.70
   0 -19   0    1.00    0.90
   0 -19   0    1.90    0.80
  -1 -19   0    3.70    1.20
  -1 -19   0    2.50    0.90
   1 -19   0    3.30    0.90
  -2 -19   0   12.60    1.60
   2 -19   0   13.10    1.40
  -2 -19   0   10.80    1.70
  -3 -19   0    5.80    1.70
   3 -19   0    6.50    1.10
  -3 -19   0    8.00    1.40
   0 -20   0   78.49    3.00
   0 -20   0   78.89    3.40
  -1 -20   0   22.50    1.80
  -1 -20   0   23.60    2.30
   1 -20   0   25.30    1.80
  -2 -20   0   22.70    2.30
   2 -20   0   25.50    1.80
  -2 -20   0   25.90    2.10
  -7   0   1    1.10    1.10
   7   0  -1    0.40    0.90
   6   0  -1    1.50    0.80
  -6   0   1    1.00    0.80
  -6   0   1   -0.50    0.90
  -5   0   1    0.80    0.70
   5   0  -1    0.20    0.50
  -5   0   1   -0.10    0.80
  -4   0   1    0.40    0.70
  -4   0   1    0.10    0.40
   4   0  -1    0.40    0.40
  -4   0   1    0.10    0.60
   3   0  -1    0.10    0.30
  -3   0   1    0.90    0.40
   3   0  -1   -0.40    0.30
  -3   0   1    0.50    0.40
  -3   0   1    1.90    0.60
  -3   0   1    0.00    0.30
  -2   0   1    0.80    0.50
  -2   0   1    0.20    0.30
  -2   0   1    0.40    0.30
   2   0  -1    0.60    0.20
   2   0  -1    0.00    0.20
  -2   0   1    0.10    0.20
  -1   0   1    0.60    0.20
  -1   0   1    0.50    0.20
  -1   0   1    0.00    0.10
   1   0  -1    0.10    0.10
  -1   0   1    0.10    0.20
   1   0  -1    0.10    0.20
   0   0  -1    0.10    0.10
   0   0   1    0.30    0.10
   0   0   1    0.10    0.10
   0   0  -1    0.20    0.10
   1   0   1    1.00    0.20
  -1   0  -1    1.10    0.20
  -2   0  -1   -0.10    0.30
   2   0   1    0.40    0.20
  -2   0  -1    0.30    0.30
   2   0   1    0.20    0.20
  -2   0  -1    0.50    0.20
  -3   0  -1    0.60    0.20
  -3   0  -1    0.30    0.30
   3   0   1    0.40    0.30
  -3   0  -1    0.20    0.30
  -3   0  -1    0.60    0.50
   3   0   1    0.40    0.30
   4   0   1    0.30    0.40
  -4   0  -1   -0.10    0.50
  -4   0  -1   -0.20    0.40
   5   0   1   -1.00    0.50
  -5   0  -1    0.90    0.70
  -5   0  -1    0.00    0.50
  -6   0  -1   -0.30    0.60
  -6   0  -1    0.60    0.90
   6   0   1   -0.20    0.70
   7   0   1   -1.30    0.70
  -7   0  -1   -0.20    0.90
   7  -1  -1  164.28    5.30
  -7  -1   1  171.38    5.80
   7   1  -1  182.98    5.40
  -7   1   1  173.98    5.80
   6  -1  -1  435.66    9.10
  -6  -1   1  427.36    9.50
  -6  -1   1  453.45    8.90
  -6   1   1  444.86    9.70
   6   1  -1  434.16    9.00
   5  -1  -1   80.29    2.80
  -5  -1   1   79.79    3.10
  -5  -1   1   78.49    2.90
  -5   1   1   83.29    2.70
  -5   1   1   78.29    3.10
   5   1  -1   78.09    2.80
  -4  -1   1  134.39    2.90
  -4  -1   1  124.99    3.40
  -4  -1   1  137.39    3.80
  -4  -1   1  135.69    3.80
   4  -1  -1  134.59    3.40
   4   1  -1  132.79    3.40
  -4   1   1  126.19    4.30
  -4   1   1  137.09    3.30
   3  -1  -1  869.71   13.80
  -3  -1   1  860.21   14.10
  -3  -1   1  855.11   13.80
  -3  -1   1  869.71   13.40
   3  -1  -1  905.61   14.30
  -3  -1   1  872.31   13.50
  -3  -1   1  860.91   14.20
  -3   1   1  875.21   13.70
   3   1  -1  872.31   13.80
   3   1  -1 1005.50   15.70
  -3   1   1  873.61   14.20
  -3   1   1  851.01   13.70
  -3   1   1  869.11   14.20
  -2  -1   1  410.26    6.80
   2  -1  -1  412.26    7.10
  -2  -1   1  423.26    6.60
  -2  -1   1  417.86    7.00
   2  -1  -1  419.56    6.80
  -2  -1   1  414.26    7.10
  -2   1   1  424.66    7.10
   2   1  -1  422.96    7.00
   2   1  -1  404.06    6.70
  -2   1   1  422.36    6.60
  -2   1   1  414.66    7.00
  -1  -1   1  984.10   14.40
  -1  -1   1  969.40   14.40
   1  -1  -1  943.41   14.50
  -1  -1   1  975.00   14.50
  -1  -1   1  976.70   14.40
   1  -1  -1  953.00   14.30
  -1   1   1  990.10   14.20
   1   1  -1  997.60   14.30
   1   1  -1  973.50   14.40
  -1   1   1  995.10   14.40
  -1   1   1  968.90   14.40
  -1   1   1  966.10   14.50
   0  -1  -1 1781.12   26.10
   0  -1  -1 1771.02   26.90
   0  -1   1 1690.13   25.50
   0   1   1 1724.33   27.40
   0   1   1 1710.13   25.40
   0   1  -1 1722.53   25.40
  -1  -1  -1  352.76    5.60
  -1  -1  -1  354.46    5.50
  -1  -1  -1  343.07    5.70
   1  -1   1  351.96    5.40
   1  -1   1  340.97    5.50
  -1  -1  -1  348.27    5.40
  -1   1  -1  350.86    5.40
  -1   1  -1  354.16    5.70
  -1   1  -1  343.77    5.50
   1   1   1  355.66    5.70
   1   1   1  352.56    5.50
  -2  -1  -1  778.82   12.40
  -2  -1  -1  792.52   12.50
  -2  -1  -1  816.92   11.90
   2  -1   1  802.12   12.50
   2  -1   1  799.22   12.20
  -2  -1  -1  793.22   12.30
   2   1   1  801.92   12.60
   2   1   1  792.92   12.30
  -2   1  -1  806.42   12.10
  -2   1  -1  791.62   11.60
   3  -1   1   81.29    2.40
  -3  -1  -1   74.19    2.30
  -3  -1  -1   75.89    1.70
  -3  -1  -1   73.99    2.10
   3  -1   1   72.79    2.10
  -3   1  -1   72.79    2.20
  -3   1  -1   73.29    2.00
   3   1   1   74.79    2.30
  -3   1  -1   74.69    1.40
   3   1   1   74.59    2.10
  -4  -1  -1  118.89    3.50
   4  -1   1  118.89    3.20
  -4  -1  -1  123.19    3.20
   4   1   1  118.59    3.20
  -4   1  -1  119.99    3.50
  -4   1  -1  128.09    3.10
   5  -1   1  522.75    9.80
  -5  -1  -1  519.95    9.60
  -5  -1  -1  518.55   10.30
   5   1   1  521.95    9.80
  -5   1  -1  530.75    9.40
  -5   1  -1  520.05   10.30
  -6  -1  -1  180.78    4.80
  -6  -1  -1  187.48    5.60
   6  -1   1  183.08    5.10
  -6   1  -1  187.18    5.60
   6   1   1  186.98    5.20
  -6   1  -1  187.58    4.70
   7  -1   1   55.09    3.00
  -7  -1  -1   54.99    3.30
  -7   1  -1   50.99    3.20
   7   1   1   56.09    3.00
  -7  -2   1    1.10    0.90
   7  -2  -1    0.90    0.90
  -7  -2   1    0.30    1.10
  -7   2   1    1.60    1.00
   7   2  -1    0.30    0.90
  -6  -2   1    2.90    1.10
  -6  -2   1    4.70    1.20
   6  -2  -1    3.70    1.00
   6   2  -1    3.60    0.90
  -6   2   1    4.30    1.20
  -5  -2   1   14.50    1.50
   5  -2  -1   12.20    1.40
  -5  -2   1   13.20    1.60
   5   2  -1   12.90    1.30
  -5   2   1   13.20    1.60
  -5   2   1   16.50    1.20
   4  -2  -1    5.10    0.80
  -4  -2   1    6.70    0.80
  -4  -2   1    6.40    1.00
  -4  -2   1    6.50    1.00
  -4  -2   1    6.50    1.00
  -4   2   1    4.40    0.70
  -4   2   1    7.00    0.80
   4   2  -1    6.60    0.90
  -4   2   1    5.10    1.00
   3  -2  -1  463.85    8.20
  -3  -2   1  458.75    7.40
  -3  -2   1  440.86    8.10
  -3  -2   1  452.35    8.00
  -3  -2   1  457.25    7.60
  -3  -2   1  471.35    8.30
   3  -2  -1  450.05    7.80
   3   2  -1  460.75    7.80
  -3   2   1  463.35    8.30
  -3   2   1  468.15    7.90
  -3   2   1  461.55    7.60
  -3   2   1  466.85    8.20
  -2  -2   1   53.69    1.60
  -2  -2   1   49.70    1.20
   2  -2  -1   49.60    1.40
   2  -2  -1   51.39    1.60
  -2  -2   1   51.09    1.60
  -2  -2   1   50.79    1.60
  -2   2   1   51.79    1.30
  -2   2   1   51.79    1.60
  -2   2   1   48.90    1.60
   2   2  -1   52.49    1.40
   2   2  -1   50.69    1.50
   1  -2  -1 1084.99   15.90
  -1  -2   1 1113.79   16.20
  -1  -2   1 1088.59   16.20
   1  -2  -1 1127.99   16.20
   1  -2  -1 1128.69   16.40
  -1  -2   1 1059.59   16.20
   1   2  -1 1109.89   16.00
  -1   2   1 1067.89   16.20
  -1   2   1 1051.59   16.40
  -1   2   1 1084.39   15.90
  -1   2   1 1106.89   16.20
   1   2  -1 1134.59   16.20
   0  -2  -1  279.77    4.80
   0  -2  -1  295.37    4.40
   0  -2  -1  286.57    4.60
   0  -2  -1  287.37    4.50
   0   2   1  286.97    4.80
   0   2   1  293.57    4.50
  -1  -2  -1   15.80    0.60
  -1  -2  -1   16.20    0.70
  -1  -2  -1   15.30    0.70
  -1  -2  -1   18.00    0.70
   1  -2   1   16.30    0.60
   1  -2   1   16.60    0.50
  -1   2  -1   15.80    0.60
   1   2   1   15.90    0.70
  -1   2  -1   16.00    0.50
   1   2   1   15.70    0.60
   2  -2   1  565.44    9.10
  -2  -2  -1  555.44    8.80
  -2  -2  -1  559.64    9.20
   2  -2   1  573.14    8.90
  -2  -2  -1  575.24    9.40
  -2  -2  -1  555.74    9.10
  -2   2  -1  565.14    9.10
   2   2   1  567.84    9.10
  -2   2  -1  565.24    8.80
   2   2   1  591.04    9.40
  -2   2  -1  565.24    9.20
  -3  -2  -1   31.00    1.50
  -3  -2  -1   30.90    1.10
   3  -2   1   31.30    1.40
   3  -2   1   30.90    1.30
  -3  -2  -1   30.80    1.50
  -3  -2  -1   29.20    1.30
  -3   2  -1   31.20    1.10
  -3   2  -1   30.50    1.40
   3   2   1   32.70    1.50
  -4  -2  -1   21.40    1.50
   4  -2   1   21.50    1.30
  -4  -2  -1   21.50    1.40
  -4   2  -1   24.50    1.60
   4   2   1   22.10    1.30
  -4   2  -1   21.50    1.10
   5  -2   1    3.40    0.80
  -5  -2  -1    3.10    0.90
  -5  -2  -1    2.40    0.80
  -5   2  -1    3.60    0.70
   5   2   1    3.40    0.90
  -5   2  -1    1.50    0.70
  -6  -2  -1    2.40    1.10
   6  -2   1    2.70    0.90
  -6  -2  -1    1.50    0.80
   6   2   1    1.40    0.80
  -6   2  -1    2.10    0.90
  -7  -2  -1    6.50    1.20
   7  -2   1    2.30    1.00
  -7  -2  -1    4.50    1.40
  -7   2  -1    4.80    1.40
   7   2   1    3.80    1.20
   7  -3  -1  112.89    4.30
  -7  -3   1  114.69    4.60
  -7  -3   1  102.49    4.00
   7   3  -1  116.19    4.30
  -7   3   1  113.19    4.60
  -6  -3   1   74.39    3.20
   6  -3  -1   75.59    3.10
  -6  -3   1   77.29    3.50
  -6   3   1   73.49    3.40
   6   3  -1   78.89    3.10
  -5  -3   1  191.78    5.10
  -5  -3   1  192.58    5.00
   5  -3  -1  189.18    4.80
   5   3  -1  194.98    4.70
  -5   3   1  184.28    5.10
  -4  -3   1  302.87    6.30
  -4  -3   1  304.67    6.50
  -4  -3   1  302.97    6.30
   4  -3  -1  301.27    6.00
  -4  -3   1  299.97    5.70
  -4   3   1  299.87    6.30
   4   3  -1  300.67    6.00
  -4   3   1  302.67    5.60
  -4   3   1  293.17    6.00
  -3  -3   1 1240.48   18.80
  -3  -3   1 1237.18   19.50
   3  -3  -1 1255.97   19.50
   3  -3  -1 1238.68   19.00
  -3  -3   1 1230.68   19.30
  -3  -3   1 1239.98   19.20
  -3   3   1 1227.08   19.50
  -3   3   1 1240.68   19.20
  -3   3   1 1260.67   18.60
   3   3  -1 1241.28   19.00
  -3   3   1 1239.38   19.30
   2  -3  -1 1118.39   16.60
  -2  -3   1 1078.79   16.20
   2  -3  -1 1028.50   16.20
  -2  -3   1 1088.79   15.60
  -2  -3   1 1088.19   16.40
  -2  -3   1 1079.39   16.30
  -2  -3   1 1038.90   16.40
  -2   3   1 1007.70   16.50
  -2   3   1 1071.89   16.40
  -2   3   1 1102.59   15.70
   2   3  -1 1090.39   16.80
  -2   3   1 1029.80   16.30
   2   3  -1 1108.69   16.10
  -1  -3   1  517.45    7.90
   1  -3  -1  505.55    8.30
  -1  -3   1  508.95    7.90
  -1  -3   1  512.55    8.00
   1  -3  -1  516.35    8.00
   1  -3  -1  512.35    7.70
  -1   3   1  514.45    8.10
   1   3  -1  514.25    7.80
  -1   3   1  520.35    7.90
  -1   3   1  514.45    8.20
   1   3  -1  515.75    7.90
   0  -3  -1  997.40   14.70
   0  -3  -1 1027.10   15.30
   0  -3  -1 1039.80   15.00
   0  -3  -1 1008.10   15.10
   0  -3   1 1014.70   15.00
   0   3   1 1012.10   14.80
   0   3   1  999.30   15.30
  -1  -3  -1 2512.35   35.60
  -1  -3  -1 2451.35   35.90
   1  -3   1 2370.16   36.90
  -1  -3  -1 2442.46   35.30
   1  -3   1 2491.65   36.30
  -1  -3  -1 2380.86   37.90
   1   3   1 2435.86   37.60
   1   3   1 2435.76   35.80
  -1   3  -1 2380.36   36.60
   1   3   1 2404.26   36.90
  -2  -3  -1 2093.49   31.40
  -2  -3  -1 2127.09   31.70
  -2  -3  -1 2206.58   31.30
  -2  -3  -1 2127.79   31.30
   2  -3   1 2144.69   31.10
   2  -3   1 2124.29   31.30
  -2   3  -1 2118.39   31.30
  -2   3  -1 2125.59   30.90
  -2   3  -1 2055.49   31.50
   2   3   1 2214.28   31.80
   2   3   1 2104.09   31.30
  -3  -3  -1  630.84   10.10
  -3  -3  -1  633.54   10.60
  -3  -3  -1  637.74   10.90
   3  -3   1  631.34   10.20
  -3  -3  -1  642.24   10.50
   3  -3   1  635.34   10.60
  -3   3  -1  624.84   10.70
  -3   3  -1  555.14   10.30
   3   3   1  656.73   10.90
   3   3   1  620.64   10.40
  -3   3  -1  625.14    9.90
   4  -3   1  609.54   10.50
  -4  -3  -1  607.84   10.70
  -4  -3  -1  618.34   11.00
  -4  -3  -1  627.14   10.00
   4   3   1  612.14   10.70
  -4   3  -1  600.84   11.00
  -4   3  -1  612.44   10.00
  -5  -3  -1  195.18    4.80
   5  -3   1  188.48    4.80
  -5  -3  -1  195.18    5.20
   5   3   1  188.88    4.90
  -5   3  -1  194.08    4.60
  -5   3  -1  192.28    5.30
  -6  -3  -1  212.58    6.10
   6  -3   1  233.08    5.80
  -6  -3  -1  231.08    5.80
  -6   3  -1  217.68    6.20
   6   3   1  214.98    5.80
   7  -3   1    1.60    1.00
  -7  -3  -1    5.20    1.20
  -7  -3  -1    5.00    1.30
   7   3   1    2.60    1.10
  -7   3  -1    1.80    1.10
  -7  -4   1   10.20    1.60
   7  -4  -1   12.30    1.80
  -7  -4   1   10.60    1.80
  -7   4   1    7.60    1.60
   7   4  -1    8.20    1.50
   6  -4  -1    4.40    1.10
  -6  -4   1    5.40    1.30
  -6  -4   1    2.00    1.00
  -6   4   1    3.20    1.20
   6   4  -1    3.40    0.90
  -5  -4   1   16.70    1.70
   5  -4  -1   19.20    1.50
  -5  -4   1   16.20    1.70
   5   4  -1   20.30    1.40
  -5   4   1   19.00    1.60
   4  -4  -1   40.70    1.80
  -4  -4   1   38.60    1.90
  -4  -4   1   36.40    1.60
  -4  -4   1   40.10    2.00
  -4  -4   1   39.50    2.10
  -4   4   1   35.30    1.70
  -4   4   1   40.70    1.40
  -4   4   1   41.10    1.90
   4   4  -1   39.10    1.70
  -3  -4   1   14.20    1.10
  -3  -4   1   14.60    1.10
  -3  -4   1   13.40    0.90
   3  -4  -1   15.80    1.10
  -3  -4   1   15.10    1.20
   3  -4  -1   16.30    1.00
  -3   4   1   13.80    0.70
  -3   4   1   15.50    1.10
   3   4  -1   12.70    0.80
  -3   4   1   14.30    1.10
  -3   4   1   13.70    1.00
  -2  -4   1    4.50    0.60
   2  -4  -1    4.40    0.30
  -2  -4   1    3.30    0.50
  -2  -4   1    6.50    0.70
   2  -4  -1    5.10    0.60
  -2  -4   1    4.40    0.60
   2  -4  -1    4.70    0.50
  -2   4   1    4.60    0.70
  -2   4   1    4.50    0.60
  -2   4   1    6.20    0.70
   2   4  -1    4.90    0.50
  -2   4   1    4.40    0.40
   1  -4  -1  957.10   15.40
  -1  -4   1 1050.49   15.50
  -1  -4   1 1028.20   15.50
   1  -4  -1 1019.10   15.80
  -1  -4   1 1033.50   15.30
   1  -4  -1 1032.60   15.20
  -1  -4   1 1031.20   15.40
   1   4  -1 1043.90   15.20
   1   4  -1 1044.60   15.40
  -1   4   1 1061.89   15.30
  -1   4   1 1058.59   15.60
  -1   4   1 1042.30   15.80
   0  -4  -1  293.37    5.20
   0  -4  -1  296.17    4.60
   0  -4   1  293.97    4.70
   0  -4  -1  307.87    4.90
   0  -4   1  298.67    4.60
   0  -4   1  298.27    4.80
   0  -4   1  295.57    4.50
   0  -4  -1  278.97    5.00
   0  -4   1  301.07    4.60
   0   4   1  290.97    5.20
   0   4   1  292.77    4.70
   1  -4   1   90.19    1.70
   1  -4   1   90.59    1.80
  -1  -4  -1   87.49    2.10
  -1  -4  -1   87.99    2.20
   1  -4   1   91.29    1.70
  -1  -4  -1   88.09    2.00
   1   4   1   90.09    2.20
   1   4   1   89.89    1.70
  -1   4  -1   90.59    1.80
   1   4   1   91.09    2.00
   2  -4   1    0.30    0.20
  -2  -4  -1    0.50    0.30
  -2  -4  -1    0.20    0.30
   2  -4   1    0.60    0.30
  -2  -4  -1    0.90    0.50
  -2  -4  -1    0.50    0.40
  -2   4  -1    0.50    0.20
  -2   4  -1    0.30    0.20
   2   4   1    1.20    0.30
   2   4   1    0.80    0.30
  -3  -4  -1   14.70    1.10
   3  -4   1   14.50    1.00
  -3  -4  -1   13.60    1.00
  -3  -4  -1   14.40    1.10
   3  -4   1   14.40    0.90
  -3  -4  -1   13.80    1.00
  -3   4  -1   12.80    0.70
  -3   4  -1   13.30    1.00
   3   4   1   15.10    1.00
  -3   4  -1   14.70    1.10
   4  -4   1   32.10    1.60
  -4  -4  -1   33.80    1.80
  -4  -4  -1   32.00    1.50
  -4  -4  -1   35.60    1.80
  -4   4  -1   33.10    1.80
  -4   4  -1   35.10    1.30
   4   4   1   30.60    1.60
   5  -4   1    8.70    1.10
  -5  -4  -1    9.00    1.30
  -5  -4  -1    9.80    1.30
  -5   4  -1   10.60    1.40
   5   4   1    8.50    1.20
   6  -4   1   30.10    2.10
  -6  -4  -1   32.40    2.20
  -6  -4  -1   34.00    2.30
  -6   4  -1   31.50    2.30
   6   4   1   31.50    2.10
   7  -4   1   14.50    1.80
  -7  -4  -1   12.60    1.70
  -7  -4  -1   16.80    2.10
   7   4   1   20.10    2.20
  -7   4  -1   14.70    2.10
   7  -5  -1   84.29    3.70
  -7  -5   1   83.49    3.70
  -7  -5   1   84.89    4.00
  -7   5   1   86.89    4.00
   7   5  -1   85.69    3.70
  -6  -5   1  260.47    6.60
   6  -5  -1  252.47    6.30
  -6  -5   1  252.27    6.60
  -6   5   1  237.78    6.50
   6   5  -1  245.58    6.20
  -5  -5   1  152.78    4.50
  -5  -5   1  151.78    4.40
  -5  -5   1  151.68    4.60
   5  -5  -1  154.78    4.30
  -5   5   1  157.68    4.50
   5   5  -1  156.28    4.20
  -4  -5   1  466.45    8.70
  -4  -5   1  463.25    8.40
   4  -5  -1  468.45    8.60
  -4  -5   1  470.85    8.90
  -4  -5   1  448.46    9.00
   4   5  -1  462.25    8.40
  -4   5   1  466.05    8.80
  -4   5   1  462.55    8.70
  -3  -5   1  444.96    7.80
  -3  -5   1  449.06    8.20
   3  -5  -1  458.15    8.60
   3  -5  -1  427.66    7.70
  -3  -5   1  439.26    7.90
  -3  -5   1  451.05    8.10
  -3   5   1  438.16    6.90
  -3   5   1  446.36    8.20
   3   5  -1  447.56    7.70
  -3   5   1  438.86    7.90
  -3   5   1  435.66    8.00
  -2  -5   1 1484.85   22.50
  -2  -5   1 1466.65   22.30
   2  -5  -1 1488.25   22.40
   2  -5  -1 1470.95   22.80
  -2  -5   1 1424.56   22.60
  -2  -5   1 1485.55   22.50
   2  -5  -1 1498.65   21.80
  -2   5   1 1646.64   21.70
  -2   5   1 1473.15   22.60
  -2   5   1 1485.75   22.80
   2   5  -1 1510.45   22.20
  -2   5   1 1497.85   22.30
  -1  -5   1    3.80    0.50
   1  -5  -1    2.80    0.40
   1  -5  -1    2.50    0.40
   1  -5  -1    3.10    0.50
  -1  -5   1    3.30    0.40
  -1  -5   1    2.70    0.50
  -1   5   1    3.90    0.60
   1   5  -1    4.20    0.40
  -1   5   1    3.60    0.50
  -1   5   1    3.20    0.40
   0  -5   1   25.30    0.80
   0  -5  -1   25.20    1.00
   0  -5  -1   22.80    0.70
   0  -5   1   26.60    0.80
   0  -5   1   24.60    0.70
   0  -5  -1   26.40    1.10
   0  -5   1   24.60    0.80
   0  -5   1   23.60    0.90
   0  -5  -1   25.80    1.00
   0   5   1   25.20    0.90
   1  -5   1 1515.55   21.30
   1  -5   1 1444.16   21.50
  -1  -5  -1 1431.86   22.20
  -1  -5  -1 1474.65   21.90
   1  -5   1 1452.25   21.40
  -1  -5  -1 1469.35   21.70
   1   5   1 1472.65   21.20
   1   5   1 1424.76   21.80
  -1   5  -1 1511.35   21.40
   1   5   1 1428.26   22.10
  -2  -5  -1  310.97    5.80
  -2  -5  -1  310.17    6.00
  -2  -5  -1  310.87    5.80
   2  -5   1  316.77    5.30
  -2  -5  -1  314.97    5.40
   2  -5   1  311.97    5.50
   2   5   1  315.47    5.00
  -2   5  -1  315.47    5.50
   2   5   1  311.77    6.30
   2   5   1  314.37    5.70
  -2   5  -1  309.47    5.60
  -3  -5  -1  373.26    7.30
  -3  -5  -1  347.67    6.80
   3  -5   1  370.16    6.40
  -3  -5  -1  369.16    6.70
  -3  -5  -1  362.56    6.60
   3   5   1  349.96    6.70
  -3   5  -1  358.46    5.90
  -3   5  -1  364.26    6.90
   4  -5   1  239.28    5.10
  -4  -5  -1  237.88    5.00
  -4  -5  -1  229.18    5.30
  -4  -5  -1  246.18    5.50
  -4   5  -1  240.08    5.50
   4   5   1  239.48    5.30
  -5  -5  -1  237.78    5.90
   5  -5   1  239.58    5.60
  -5  -5  -1  235.08    5.70
  -5   5  -1  242.18    6.10
   5   5   1  246.18    5.80
  -6  -5  -1   63.49    3.00
   6  -5   1   55.09    2.70
  -6  -5  -1   54.09    2.80
  -6   5  -1   60.39    3.10
   6   5   1   53.19    2.80
  -7  -5  -1   41.00    2.80
  -7  -5  -1   40.70    2.60
   7  -5   1   40.30    2.60
   7   5   1   35.90    2.60
  -7   5  -1   40.20    2.90
   7  -6  -1    0.30    0.90
  -7  -6   1    3.70    1.30
  -7  -6   1    1.50    1.00
  -7   6   1    1.20    1.10
  -6  -6   1    2.10    1.30
  -6  -6   1    2.60    1.10
   6  -6  -1    1.30    0.80
  -6   6   1    1.90    1.00
   6   6  -1    1.20    0.80
  -5  -6   1  132.29    3.70
  -5  -6   1  115.99    4.10
   5  -6  -1  131.19    3.90
  -5  -6   1  130.99    4.00
  -5   6   1  126.09    4.00
   5   6  -1  133.99    3.80
  -4  -6   1   91.59    3.00
   4  -6  -1   96.49    2.90
  -4  -6   1   95.19    3.30
  -4  -6   1   97.39    2.90
  -4  -6   1   93.89    3.20
   4   6  -1   93.09    2.80
  -4   6   1   89.99    3.00
  -4   6   1   96.89    3.10
  -3  -6   1  120.29    3.30
  -3  -6   1  115.59    3.00
   3  -6  -1  119.09    3.00
  -3  -6   1  115.69    3.20
  -3  -6   1  120.39    3.10
  -3   6   1  114.39    3.10
   3   6  -1  117.89    2.90
  -3   6   1  119.89    3.10
  -2  -6   1  213.88    4.40
  -2  -6   1  222.38    4.40
  -2  -6   1  220.98    4.20
   2  -6  -1  224.88    4.70
   2  -6  -1  222.38    4.30
  -2  -6   1  212.88    4.40
   2  -6  -1  218.68    3.70
   2   6  -1  221.48    4.10
  -2   6   1  219.58    4.50
  -2   6   1  218.78    4.20
  -2   6   1  220.58    4.60
  -1  -6   1   31.60    1.10
  -1  -6   1   32.50    1.00
   1  -6  -1   33.10    1.10
   1  -6  -1   32.20    1.30
  -1  -6   1   33.50    1.20
   1  -6  -1   35.30    1.20
  -1   6   1   34.40    1.00
  -1   6   1   32.00    1.20
   1   6  -1   33.50    1.00
  -1   6   1   32.10    1.30
   0  -6   1   59.39    1.40
   0  -6   1   56.09    1.40
   0  -6  -1   52.79    1.80
   0  -6  -1   57.99    1.80
   0  -6   1   56.29    1.30
   0  -6  -1   55.49    1.60
   0  -6  -1   53.99    1.60
   0  -6  -1   56.59    1.30
   0  -6   1   54.69    1.50
   0  -6   1   56.99    1.30
   0   6   1   55.79    1.40
  -1  -6  -1  516.55    8.30
   1  -6   1  515.75    8.00
  -1  -6  -1  506.35    8.80
  -1  -6  -1  512.55    8.60
   1  -6   1  511.65    8.10
   1  -6   1  513.85    7.90
   1   6   1  520.25    7.80
  -1   6  -1  520.95    8.10
   1   6   1  526.35    8.50
   2  -6   1  185.58    2.90
   2  -6   1  181.98    3.60
  -2  -6  -1  175.28    4.10
  -2  -6  -1  180.88    3.40
  -2  -6  -1  179.28    3.90
  -2  -6  -1  172.98    3.80
   2  -6   1  172.48    3.40
  -2   6  -1  176.38    3.70
   2   6   1  182.28    3.00
  -2   6  -1  179.88    3.60
   2   6   1  184.58    3.80
  -3  -6  -1  182.38    3.90
   3  -6   1  176.38    3.70
  -3  -6  -1  175.08    4.20
  -3  -6  -1  171.68    4.40
  -3  -6  -1  171.98    4.00
   3   6   1  181.68    4.10
  -3   6  -1  173.68    4.00
  -4  -6  -1  185.78    4.70
   4  -6   1  198.68    4.40
  -4  -6  -1  190.58    4.40
  -4  -6  -1  194.88    4.60
  -4   6  -1  188.88    4.80
   4   6   1  198.48    4.70
   5  -6   1    3.10    0.80
  -5  -6  -1    3.60    0.90
  -5  -6  -1    4.10    1.10
  -5   6  -1    3.10    0.90
   5   6   1    3.60    0.90
  -6  -6  -1    3.80    1.10
   6  -6   1    2.60    1.00
  -6  -6  -1    3.90    1.10
   6   6   1    1.80    0.90
  -6   6  -1    2.00    0.90
  -7  -7   1  120.69    4.60
  -7  -7   1  116.69    4.60
   7  -7  -1  108.89    4.40
  -7   7   1  122.99    4.70
  -6  -7   1  217.58    5.90
  -6  -7   1  208.98    6.10
   6  -7  -1  211.78    5.80
  -6   7   1  213.08    6.00
   5  -7  -1  275.87    6.30
  -5  -7   1  274.57    6.80
  -5  -7   1  278.57    6.40
  -5  -7   1  277.77    6.20
   5   7  -1  274.47    6.20
  -5   7   1  279.47    6.50
   4  -7  -1    5.10    0.90
  -4  -7   1    7.00    1.00
  -4  -7   1    7.80    1.10
  -4  -7   1    5.30    1.10
  -4  -7   1    5.90    1.00
   4   7  -1    7.00    0.90
  -4   7   1    7.10    1.10
  -4   7   1    6.50    1.10
  -3  -7   1  464.85    8.60
  -3  -7   1  460.55    8.10
  -3  -7   1  476.55    8.50
   3  -7  -1  460.95    8.30
  -3  -7   1  459.95    8.70
  -3   7   1  463.65    8.20
   3   7  -1  467.35    8.10
  -3   7   1  467.45    8.60
   2  -7  -1  908.51   13.50
   2  -7  -1  929.21   14.60
  -2  -7   1  865.91   14.10
  -2  -7   1  889.71   13.70
   2  -7  -1  891.71   14.10
  -2  -7   1  904.41   14.30
  -2  -7   1  894.71   14.30
   2   7  -1  911.61   13.80
  -2   7   1  895.51   13.80
  -2   7   1  833.62   14.40
  -2   7   1  881.31   14.20
  -1  -7   1  438.46    7.30
  -1  -7   1  453.55    6.90
   1  -7  -1  446.86    7.20
   1  -7  -1  448.46    7.50
   1  -7  -1  444.06    7.90
  -1  -7   1  424.66    7.40
  -1  -7   1  438.56    7.60
  -1   7   1  445.36    6.80
  -1   7   1  445.16    7.50
   1   7  -1  436.86    7.10
   0  -7  -1  632.94   10.40
   0  -7  -1  616.64    9.40
   0  -7  -1  621.14   10.00
   0  -7   1  611.34    9.50
   0  -7   1  612.34    9.50
   0  -7   1  624.04    9.80
   0  -7  -1  619.64   10.00
   0  -7  -1  598.14   10.30
   0  -7   1  610.54    9.70
   0  -7   1  629.64    9.70
   0   7   1  617.14    9.60
  -1  -7  -1 1199.08   18.70
  -1  -7  -1 1220.58   18.60
   1  -7   1 1202.98   17.90
   1  -7   1 1210.38   17.70
   1  -7   1 1208.08   18.20
  -1  -7  -1 1187.38   19.00
  -1  -7  -1 1203.28   18.30
   1  -7   1 1215.08   18.10
  -1   7  -1 1243.38   18.10
   1   7   1 1219.38   18.60
   1   7   1 1239.98   17.80
  -2  -7  -1  430.56    7.70
  -2  -7  -1  422.66    8.00
   2  -7   1  431.06    7.30
   2  -7   1  434.66    6.60
  -2  -7  -1  427.96    7.00
  -2  -7  -1  409.96    7.50
   2  -7   1  423.36    7.00
   2   7   1  419.16    7.50
  -2   7  -1  429.96    7.20
   2   7   1  422.46    6.50
  -3  -7  -1    2.20    0.50
  -3  -7  -1    1.80    0.60
   3  -7   1    2.50    0.50
  -3  -7  -1    2.90    0.80
  -3  -7  -1    1.60    0.70
   3   7   1    2.20    0.50
  -3   7  -1    3.10    0.60
  -4  -7  -1  445.96    8.20
  -4  -7  -1  426.26    8.20
   4  -7   1  436.76    8.10
  -4  -7  -1  426.96    8.50
   4   7   1  435.16    8.40
  -4   7  -1  436.96    8.50
  -5  -7  -1  275.77    6.50
  -5  -7  -1  279.87    6.40
   5  -7   1  271.47    6.20
   5   7   1  273.47    6.50
  -5   7  -1  278.87    6.70
  -6  -7  -1  119.39    4.20
  -6  -7  -1  120.69    4.30
   6  -7   1  117.19    4.00
  -6   7  -1  120.39    4.40
   6   7   1  118.89    4.20
  -6  -8   1    2.40    1.20
  -6  -8   1    1.60    0.90
   6  -8  -1    0.10    0.80
  -6   8   1    0.90    0.90
  -5  -8   1    5.20    1.20
  -5  -8   1   10.70    1.40
  -5  -8   1    9.30    1.60
   5  -8  -1    8.70    1.20
  -5   8   1    8.00    1.30
  -4  -8   1    5.80    0.90
  -4  -8   1    4.10    1.20
  -4  -8   1    5.50    1.00
  -4  -8   1    4.20    1.00
   4  -8  -1    3.70    0.80
   4   8  -1    3.70    0.70
  -4   8   1    3.40    0.90
  -4   8   1    5.30    0.90
  -3  -8   1   56.79    2.00
  -3  -8   1   51.09    2.10
   3  -8  -1   51.69    2.00
  -3  -8   1   54.39    2.20
  -3  -8   1   57.09    2.40
  -3   8   1   54.29    2.20
  -3   8   1   53.39    1.90
   3   8  -1   52.39    1.90
  -2  -8   1   18.70    1.20
  -2  -8   1   20.90    1.00
   2  -8  -1   20.20    1.10
   2  -8  -1   17.00    1.30
   2  -8  -1   20.00    0.90
  -2  -8   1   21.30    1.30
  -2  -8   1   19.00    1.10
  -2   8   1   19.40    1.20
  -2   8   1   20.00    1.00
   2   8  -1   19.80    1.00
   1  -8  -1    3.60    0.60
   1  -8  -1    4.00    0.50
  -1  -8   1    3.80    0.50
   1  -8  -1    5.40    0.70
  -1  -8   1    5.40    0.80
  -1  -8   1    2.90    0.60
  -1   8   1    3.60    0.60
  -1   8   1    4.30    0.40
   1   8  -1    5.40    0.50
   0  -8   1   16.60    0.80
   0  -8   1   16.50    0.80
   0  -8   1   16.30    0.60
   0  -8   1   18.20    0.80
   0  -8   1   14.30    0.90
   0  -8  -1   16.10    0.90
   0  -8  -1   16.30    1.00
   0  -8  -1   16.70    1.10
   0  -8   1   15.00    0.80
   0  -8  -1   15.80    0.70
   0  -8  -1   20.80    1.20
   0   8   1   16.90    0.90
  -1  -8  -1    0.10    0.30
  -1  -8  -1   -0.30    0.30
   1  -8   1    0.20    0.20
  -1  -8  -1    0.10    0.30
   1  -8   1    0.50    0.20
   1  -8   1    0.40    0.20
  -1  -8  -1    4.20    0.80
   1  -8   1    0.70    0.40
  -1  -8  -1    0.20    0.30
  -1   8  -1    2.10    0.40
   1   8   1    0.40    0.30
  -2  -8  -1   38.20    1.70
   2  -8   1   37.60    1.30
   2  -8   1   34.70    1.40
   2  -8   1   36.80    1.20
  -2  -8  -1   36.10    1.80
  -2  -8  -1   31.30    1.60
   2   8   1   37.90    1.60
   3  -8   1    7.60    0.80
  -3  -8  -1    6.60    1.10
  -3  -8  -1    5.60    0.90
  -3  -8  -1   11.70    0.90
  -3  -8  -1    5.20    0.90
   3   8   1    8.00    1.00
  -3   8  -1    7.90    0.90
  -4  -8  -1    5.80    1.10
  -4  -8  -1    6.20    1.10
  -4  -8  -1    8.10    1.00
   4  -8   1    6.30    0.90
   4   8   1    3.80    0.80
  -4   8  -1    4.80    0.90
  -5  -8  -1    1.90    0.90
  -5  -8  -1    1.80    1.00
  -5  -8  -1    1.90    0.80
   5  -8   1    1.30    0.70
   5   8   1    1.60    0.80
  -5   8  -1    3.30    0.90
  -6  -8  -1    3.00    1.20
   6  -8   1    2.00    1.00
   6   8   1    1.80    1.00
   6  -9  -1  153.88    4.90
  -6  -9   1  164.88    5.40
  -6   9   1  165.18    5.10
  -5  -9   1  196.38    5.30
   5  -9  -1  197.68    5.20
  -5  -9   1  192.78    5.70
  -5   9   1  194.38    5.20
  -4  -9   1   10.20    1.30
  -4  -9   1   11.90    1.20
  -4  -9   1    9.20    1.50
   4  -9  -1    9.70    1.20
  -4  -9   1    8.40    1.30
  -4   9   1    9.10    1.10
  -4   9   1    9.80    1.30
  -3  -9   1  330.17    7.10
   3  -9  -1  346.87    6.80
  -3  -9   1  350.96    7.10
  -3  -9   1  348.07    7.10
  -3  -9   1  352.66    6.40
  -3   9   1  367.56    7.20
  -3   9   1  350.66    6.50
  -2  -9   1  928.61   14.90
  -2  -9   1  895.31   14.80
   2  -9  -1  914.11   14.00
  -2  -9   1  924.31   13.90
  -2  -9   1  909.31   14.70
   2  -9  -1  888.11   14.60
  -2   9   1  925.21   14.00
  -2   9   1  879.81   14.70
  -1  -9   1  406.06    7.20
   1  -9  -1  402.76    7.00
   1  -9  -1  399.06    7.20
   1  -9  -1  392.26    7.60
  -1  -9   1  416.36    6.50
  -1  -9   1  396.66    7.30
  -1  -9   1  397.06    6.90
  -1   9   1  396.36    7.10
  -1   9   1  409.46    7.60
   0  -9  -1  670.13   11.00
   0  -9   1  673.73   10.80
   0  -9   1  662.93   10.70
   0  -9  -1  674.03   10.30
   0  -9   1  671.63   10.50
   0  -9   1  683.43   10.00
   0  -9  -1  664.83   11.50
   0  -9   1  679.13   10.40
   0  -9  -1  673.63   11.10
   0  -9  -1  665.33   11.50
   0  -9   1  656.03   10.90
   0   9   1  678.63   10.60
  -1  -9  -1 1468.85   22.90
   1  -9   1 1465.55   22.30
   1  -9   1 1522.75   21.60
  -1  -9  -1 1452.65   23.20
  -1  -9  -1 1518.45   22.30
  -1  -9  -1 1500.65   22.80
  -1  -9  -1 1407.26   23.30
   1  -9   1 1449.06   22.00
   1  -9   1 1532.35   22.30
   1   9   1 1501.75   21.80
  -2  -9  -1  561.54    9.80
  -2  -9  -1  578.94   10.20
   2  -9   1  568.74    9.20
  -2  -9  -1  574.54   10.50
   2   9   1  558.94    9.80
  -3  -9  -1   37.20    1.90
  -3  -9  -1   36.10    2.00
   3  -9   1   39.60    1.60
  -3  -9  -1   41.70    2.10
   3   9   1   39.90    1.80
   4  -9   1  474.65    8.70
  -4  -9  -1  463.95    9.10
  -4  -9  -1  476.75    9.30
   4   9   1  477.25    9.20
   5  -9   1  329.07    7.10
  -5  -9  -1  325.37    7.20
  -5  -9  -1  325.97    7.60
   5   9   1  341.77    7.60
   6  -9   1   57.49    2.80
  -6  -9  -1   67.49    3.30
   6   9   1   56.99    3.00
   6 -10  -1   16.20    1.80
  -6 -10   1   23.30    2.40
  -6  10   1   22.50    2.00
  -5 -10   1   43.90    2.70
  -5 -10   1   39.80    2.50
   5 -10  -1   39.30    2.30
  -5  10   1   41.20    2.20
  -4 -10   1   17.10    1.50
  -4 -10   1   17.10    1.90
  -4 -10   1   17.80    1.70
   4 -10  -1   14.30    1.40
  -4  10   1   17.10    1.40
  -4  10   1   16.90    1.60
   3 -10  -1    0.50    0.50
  -3 -10   1    2.60    0.70
  -3 -10   1    3.30    1.00
  -3 -10   1    1.60    0.80
  -3  10   1    2.60    0.60
  -3  10   1    0.80    0.60
   2 -10  -1    2.30    0.60
   2 -10  -1    3.00    0.50
  -2 -10   1    1.90    0.70
  -2 -10   1    2.80    0.80
  -2 -10   1    2.10    0.50
  -2  10   1    1.90    0.70
  -1 -10   1   34.00    1.30
   1 -10  -1   30.70    1.50
  -1 -10   1   36.60    1.70
   1 -10  -1   33.60    1.40
  -1 -10   1   31.60    1.40
  -1 -10   1   36.80    1.50
  -1  10   1   32.70    1.50
   0 -10  -1  167.18    3.80
   0 -10   1  165.78    3.20
   0 -10   1  162.28    3.30
   0 -10   1  156.28    3.70
   0 -10   1  168.48    3.60
   0 -10  -1  168.18    3.80
   0 -10  -1  162.88    4.10
   0 -10   1  162.68    3.50
   0 -10  -1  161.38    3.10
   0  10   1  163.38    3.40
   1 -10   1   22.40    1.10
  -1 -10  -1   24.60    1.20
  -1 -10  -1   24.60    1.50
   1 -10   1   21.60    1.20
  -1 -10  -1   24.50    1.60
   1 -10   1   23.80    1.00
  -1 -10  -1   21.80    1.30
   2 -10   1    1.00    0.40
  -2 -10  -1    0.90    0.80
  -2 -10  -1    0.60    0.50
  -2 -10  -1    0.40    0.60
   2  10   1    0.90    0.50
  -3 -10  -1    2.40    0.70
  -3 -10  -1    2.30    0.90
   3 -10   1    2.50    0.60
  -3 -10  -1    3.30    1.00
   3  10   1    2.80    0.70
  -4 -10  -1   51.89    2.50
  -4 -10  -1   50.69    2.50
   4 -10   1   48.20    2.00
   4  10   1   48.60    2.30
  -5 -10  -1   35.10    2.40
  -5 -10  -1   37.40    2.30
   5 -10   1   31.20    1.90
   5  10   1   33.80    2.20
  -6 -10  -1    2.20    1.20
   6 -10   1    2.20    0.90
  -6 -11   1  149.88    5.30
   6 -11  -1  144.29    4.80
   5 -11  -1  206.48    5.50
  -5 -11   1  199.08    5.70
  -5 -11   1  203.28    5.90
  -4 -11   1  217.08    5.70
  -4 -11   1  214.28    5.70
   4 -11  -1  216.78    5.30
   3 -11  -1  237.88    5.30
  -3 -11   1  234.88    5.70
  -3 -11   1  230.68    5.60
  -3 -11   1  236.68    5.60
  -3  11   1  244.88    5.60
  -2 -11   1  797.22   13.70
  -2 -11   1  808.72   13.80
   2 -11  -1  820.42   12.90
   2 -11  -1  805.02   13.40
  -2 -11   1  799.82   13.40
  -2  11   1  814.82   13.60
   1 -11  -1    8.70    0.90
  -1 -11   1    8.30    0.90
  -1 -11   1    8.20    0.80
  -1 -11   1    8.10    0.90
   1 -11  -1    8.70    1.00
  -1 -11   1    9.50    1.10
  -1  11   1    5.90    0.80
   0 -11  -1   15.40    1.10
   0 -11   1   14.90    1.00
   0 -11   1   15.80    0.90
   0 -11   1   16.50    1.30
   0 -11  -1   14.30    1.20
   0 -11   1   15.20    0.90
   0 -11  -1   14.50    1.20
   0  11   1   12.90    1.00
  -1 -11  -1  786.12   13.40
  -1 -11  -1  784.82   13.30
   1 -11   1  815.62   12.90
  -1 -11  -1  793.42   12.70
   1 -11   1  786.42   12.50
  -1 -11  -1  797.92   13.80
  -2 -11  -1  156.78    4.10
   2 -11   1  155.98    3.50
  -2 -11  -1  160.88    3.90
  -2 -11  -1  157.38    4.50
   2  11   1  171.58    4.10
  -3 -11  -1  139.69    4.10
  -3 -11  -1  135.09    4.30
  -3 -11  -1  145.99    4.00
   3 -11   1  141.49    3.40
   3  11   1  137.39    3.80
   4 -11   1  237.68    5.30
  -4 -11  -1  229.58    5.80
  -4 -11  -1  239.38    5.90
   5 -11   1  125.99    3.90
  -5 -11  -1  118.89    4.10
  -5 -11  -1  124.09    4.30
   6 -11   1   15.10    1.80
  -6 -11  -1   12.80    1.90
   6 -12  -1   12.10    1.70
  -6 -12   1   12.30    2.00
  -5 -12   1   42.80    2.90
   5 -12  -1   43.00    2.40
  -5 -12   1   45.20    2.90
   4 -12  -1    1.90    0.80
  -4 -12   1    1.20    1.00
  -4 -12   1    1.70    1.20
   3 -12  -1   13.80    1.40
  -3 -12   1   14.20    1.40
  -3 -12   1   16.50    1.80
  -3 -12   1   12.90    1.50
  -3  12   1   16.10    1.50
   2 -12  -1   40.90    1.90
  -2 -12   1   39.90    1.90
  -2 -12   1   39.40    2.00
  -2 -12   1   36.90    2.10
  -2  12   1   35.00    1.80
  -1 -12   1  193.78    4.70
   1 -12  -1  193.18    4.50
   1 -12  -1  196.18    4.30
  -1 -12   1  192.18    4.20
  -1 -12   1  191.38    4.20
  -1 -12   1  190.08    4.40
  -1  12   1  197.88    4.30
   0 -12  -1  138.39    3.90
   0 -12   1  137.49    3.40
   0 -12   1  139.29    3.20
   0 -12   1  143.59    3.70
   0 -12  -1  142.29    3.70
   0 -12  -1  138.59    3.60
   0  12   1  142.69    3.20
   1 -12   1   86.89    2.50
  -1 -12  -1   89.39    3.00
  -1 -12  -1   81.89    2.70
  -1 -12  -1   84.59    2.40
   1 -12   1   91.19    2.30
  -1 -12  -1   88.49    3.10
   1 -12   1   84.09    2.60
  -2 -12  -1    7.40    1.00
  -2 -12  -1    8.00    1.30
   2 -12   1    7.30    0.80
  -2 -12  -1    8.40    1.10
  -2 -12  -1    6.00    1.00
  -3 -12  -1    4.20    1.20
  -3 -12  -1    3.60    0.90
  -3 -12  -1    3.50    1.00
   3 -12   1    3.60    0.70
   4 -12   1   63.19    2.40
  -4 -12  -1   68.79    3.00
  -4 -12  -1   60.49    3.00
   5 -12   1   15.50    1.50
  -5 -12  -1   18.00    2.00
  -5 -12  -1   15.00    1.80
  -5 -13   1  177.88    5.60
  -5 -13   1  170.08    5.50
   5 -13  -1  185.08    5.20
  -4 -13   1   74.79    3.50
  -4 -13   1   80.69    3.50
   4 -13  -1   78.79    3.00
   3 -13  -1  257.37    5.80
  -3 -13   1  248.18    6.00
  -3 -13   1  253.27    6.30
  -3  13   1  246.38    6.00
  -2 -13   1  423.46    8.00
  -2 -13   1  430.86    8.20
   2 -13  -1  441.96    8.30
  -2 -13   1  414.06    8.50
  -2 -13   1  420.46    8.60
  -2  13   1  430.76    8.30
   1 -13  -1   86.69    3.00
  -1 -13   1   80.49    2.70
  -1 -13   1   83.59    2.60
  -1 -13   1   88.29    2.60
   1 -13  -1   79.19    2.70
  -1 -13   1   82.19    3.00
   1 -13  -1   85.89    2.70
  -1  13   1   83.49    2.60
   0 -13  -1   92.79    2.90
   0 -13   1   97.59    2.60
   0 -13  -1   93.89    3.00
   0 -13   1  100.29    3.10
   0 -13   1   94.79    2.80
   0 -13  -1   95.99    3.20
   1 -13   1  573.84    9.60
  -1 -13  -1  558.44   10.50
  -1 -13  -1  574.04   10.90
  -1 -13  -1  553.54   10.30
   1 -13   1  570.14    9.90
   1 -13   1  583.74   10.00
  -1 -13  -1  587.14   11.40
  -2 -13  -1  251.37    6.00
  -2 -13  -1  256.47    6.40
  -2 -13  -1  256.27    5.90
  -2 -13  -1  259.57    5.50
   2 -13   1  263.57    5.20
  -3 -13  -1   92.99    3.70
  -3 -13  -1   95.19    3.60
  -3 -13  -1   94.89    3.20
  -3 -13  -1   96.69    3.40
   3 -13   1   96.29    2.80
  -4 -13  -1  306.67    7.40
  -4 -13  -1  311.67    7.20
   4 -13   1  309.17    6.50
  -5 -13  -1   62.19    3.20
   5 -13   1   59.39    2.70
  -5 -13  -1   64.09    3.20
  -5 -14   1   74.89    3.80
   5 -14  -1   71.39    3.20
  -5 -14   1   68.89    3.60
  -4 -14   1    2.10    1.30
   4 -14  -1    3.10    1.00
  -4 -14   1    2.30    1.30
   3 -14  -1   23.70    1.70
  -3 -14   1   24.40    2.10
  -3 -14   1   26.20    2.40
  -2 -14   1    0.40    1.00
  -2 -14   1    0.20    0.60
  -2 -14   1    0.40    0.80
   2 -14  -1    1.60    0.70
  -2  14   1    0.40    0.60
   1 -14  -1   -0.20    0.60
  -1 -14   1    0.70    0.90
  -1 -14   1    1.00    0.50
  -1 -14   1    0.30    0.40
   1 -14  -1    1.50    0.60
   1 -14  -1    0.50    0.50
  -1  14   1    0.50    0.50
   0 -14  -1    6.20    1.00
   0 -14  -1    6.20    1.00
   0 -14   1    4.50    0.70
   0 -14  -1    5.00    1.00
   0 -14   1    7.40    1.20
   0 -14   1    6.10    0.80
  -1 -14  -1    1.50    0.70
  -1 -14  -1    1.30    0.90
  -1 -14  -1    1.70    0.70
   1 -14   1    1.80    0.50
   1 -14   1    2.30    0.80
   2 -14   1   49.90    1.90
  -2 -14  -1   51.29    2.10
  -2 -14  -1   48.40    2.50
  -2 -14  -1   51.99    2.60
  -2 -14  -1   51.19    2.40
  -3 -14  -1    4.40    1.20
  -3 -14  -1    3.90    1.00
  -3 -14  -1    3.10    1.00
   3 -14   1    4.20    0.80
  -4 -14  -1   74.99    3.20
  -4 -14  -1   74.19    3.40
   4 -14   1   73.89    2.70
   5 -14   1    6.30    1.20
  -5 -14  -1    6.30    1.40
  -5 -14  -1    8.00    1.70
   5 -15  -1   29.30    2.20
  -5 -15   1   31.90    2.60
  -5 -15   1   25.80    2.70
  -4 -15   1   36.90    2.70
  -4 -15   1   35.50    2.60
   4 -15  -1   35.50    2.20
  -3 -15   1  153.18    5.00
  -3 -15   1  150.48    4.40
  -3 -15   1  150.08    4.60
   3 -15  -1  152.98    4.30
   2 -15  -1  258.57    5.90
  -2 -15   1  254.77    6.50
  -2 -15   1  252.87    5.90
  -2 -15   1  257.37    5.70
  -2  15   1  255.47    5.90
   1 -15  -1  270.47    5.90
   1 -15  -1  280.57    6.10
  -1 -15   1  271.27    5.70
  -1 -15   1  276.27    6.50
   0 -15   1  407.16    7.50
   0 -15  -1  399.56    8.00
   0 -15   1  396.16    8.10
   0 -15  -1  408.86    8.20
  -1 -15  -1  341.07    7.50
  -1 -15  -1  344.67    7.30
   1 -15   1  348.07    7.00
   1 -15   1  351.76    6.50
  -2 -15  -1  203.68    5.60
  -2 -15  -1  211.18    5.40
   2 -15   1  213.78    4.70
  -3 -15  -1   71.09    2.80
  -3 -15  -1   74.89    3.40
   3 -15   1   72.89    2.50
  -3 -15  -1   75.39    3.20
  -4 -15  -1   92.49    3.60
   4 -15   1   90.49    3.10
  -4 -15  -1   96.19    3.90
  -4 -15  -1   92.79    3.90
  -4 -16   1   31.40    2.40
   4 -16  -1   30.80    2.10
  -4 -16   1   31.30    2.80
  -3 -16   1    1.00    1.20
  -3 -16   1   -0.10    1.00
   3 -16  -1    1.00    0.70
  -3 -16   1    0.10    0.70
  -2 -16   1   30.60    1.80
  -2 -16   1   30.60    2.50
   2 -16  -1   33.10    1.90
   1 -16  -1   46.50    2.10
  -1 -16   1   41.10    1.90
  -1 -16   1   43.30    2.50
   1 -16  -1   39.60    2.10
   0 -16  -1  122.29    3.90
   0 -16   1  126.89    4.00
   0 -16  -1  123.99    3.80
   0 -16   1  126.19    3.30
   1 -16   1    6.80    0.90
  -1 -16  -1    7.90    1.40
  -1 -16  -1    6.20    1.10
  -2 -16  -1    2.30    1.20
   2 -16   1    2.70    0.70
  -2 -16  -1    4.30    1.00
   3 -16   1   20.30    1.40
  -3 -16  -1   17.00    1.60
  -3 -16  -1   15.60    1.70
  -3 -16  -1   19.30    2.10
  -4 -16  -1   10.90    1.90
  -4 -16  -1   10.20    1.70
  -4 -16  -1    9.90    1.50
   4 -16   1   10.20    1.30
   4 -17  -1   38.80    2.30
  -4 -17   1   38.80    2.60
  -4 -17   1   38.80    3.10
  -4 -17   1   35.00    2.50
   3 -17  -1  215.08    5.50
  -3 -17   1  219.38    5.60
  -3 -17   1  203.28    6.20
  -2 -17   1   58.19    2.50
   2 -17  -1   57.89    2.60
  -2 -17   1   59.69    3.20
   1 -17  -1  116.79    3.70
   1 -17  -1  119.19    3.70
  -1 -17   1  116.49    4.20
  -1 -17   1  123.39    3.50
   0 -17  -1  138.59    4.10
   0 -17   1  141.79    3.70
   0 -17   1  144.49    4.30
   0 -17  -1  140.19    4.30
  -1 -17  -1   50.59    2.80
  -1 -17  -1   51.19    2.50
   1 -17   1   55.49    2.10
  -2 -17  -1  129.49    4.50
   2 -17   1  132.39    3.50
  -2 -17  -1  127.69    4.20
  -3 -17  -1   15.10    1.80
   3 -17   1   18.10    1.40
  -3 -17  -1   15.70    2.00
  -4 -17  -1   38.30    2.40
  -4 -17  -1   36.20    2.80
  -4 -17  -1   32.60    2.50
  -3 -18   1   21.00    1.90
   3 -18  -1   22.00    1.80
  -3 -18   1   21.90    2.50
  -2 -18   1    1.70    0.80
  -2 -18   1    2.20    1.40
   2 -18  -1    1.00    0.80
  -1 -18   1  107.79    3.40
   1 -18  -1  110.99    3.60
  -1 -18   1  103.59    4.00
   0 -18  -1   61.69    2.70
   0 -18  -1   66.49    2.90
   0 -18   1   62.89    2.40
   0 -18   1   67.09    2.90
   1 -18   1    0.60    0.50
  -1 -18  -1    0.80    1.00
  -1 -18  -1    1.60    0.80
  -2 -18  -1    7.20    1.60
  -2 -18  -1    6.40    1.30
  -3 -18  -1    0.00    0.80
  -3 -18  -1    0.90    1.20
  -3 -19   1  183.28    5.20
  -3 -19   1  165.38    6.30
   3 -19  -1  177.18    5.00
   2 -19  -1   88.29    3.30
  -2 -19   1   90.09    3.30
  -2 -19   1   91.69    4.00
  -1 -19   1   66.19    2.60
   1 -19  -1   62.79    2.80
  -1 -19   1   63.79    3.20
   0 -19   1   74.49    2.70
   0 -19   1   81.29    3.30
   0 -19  -1   74.79    3.10
   0 -19  -1   73.39    3.20
  -1 -19  -1  130.29    4.30
  -1 -19  -1  127.49    4.50
  -2 -19  -1  192.28    5.90
  -2 -19  -1  179.38    5.40
  -1 -20   1    1.70    1.20
  -1 -20   1    0.60    0.70
   1 -20  -1    0.90    0.80
   0 -20  -1    2.30    1.00
   0 -20  -1    0.00    0.70
  -1 -20  -1    3.90    1.30
  -1 -20  -1    3.90    1.10
  -7   0   2  148.39    5.40
   7   0  -2  153.38    5.00
  -6   0   2   23.00    2.30
   6   0  -2   24.70    1.90
  -6   0   2   25.80    2.10
  -5   0   2  209.08    5.50
  -5   0   2  211.48    5.00
   5   0  -2  202.78    5.00
   4   0  -2   86.89    2.60
  -4   0   2   89.39    3.10
  -4   0   2   88.59    2.50
  -4   0   2   87.59    2.60
  -4   0   2   88.99    3.00
  -3   0   2  360.86    6.50
   3   0  -2  363.26    6.50
  -3   0   2  370.66    6.40
  -3   0   2  364.06    7.00
  -3   0   2  371.46    6.90
  -2   0   2   37.10    1.40
   2   0  -2   38.10    1.20
  -2   0   2   38.90    1.30
   2   0  -2   36.90    1.30
  -2   0   2   39.40    1.20
  -2   0   2   42.50    1.50
   1   0  -2 9677.43  140.89
   1   0  -2 9999.00  142.99
  -1   0   2 9067.69  141.59
  -1   0   2 9802.22  141.39
  -1   0   2 9761.62  143.59
   0   0  -2    2.20    0.30
   0   0   2    2.50    0.30
   0   0   2    3.60    0.40
  -1   0  -2 1407.16   21.10
   1   0   2 1446.46   21.00
   1   0   2 1423.96   21.30
  -1   0  -2 1456.65   20.90
  -1   0  -2 1447.86   21.20
   2   0   2  922.21   14.30
  -2   0  -2  912.71   13.50
   2   0   2  913.21   13.90
  -2   0  -2  889.01   13.90
  -3   0  -2  798.92   11.90
  -3   0  -2  780.92   13.20
   3   0   2  792.12   12.70
  -3   0  -2  793.12   13.00
  -3   0  -2  778.52   12.70
   3   0   2  806.62   13.90
   4   0   2   75.19    2.50
  -4   0  -2   71.39    2.70
  -4   0  -2   76.69    2.40
  -5   0  -2  812.72   13.70
  -5   0  -2  789.22   14.60
   5   0   2  795.32   13.90
  -6   0  -2  236.58    5.70
   6   0   2  230.98    6.00
  -6   0  -2  238.38    6.70
   7   0   2  170.68    5.40
  -7  -1   2    6.40    1.60
   7  -1  -2    5.40    1.20
  -7   1   2    5.90    1.60
   7   1  -2    8.10    1.50
  -6  -1   2   25.50    2.10
   6  -1  -2   25.60    1.90
  -6  -1   2   28.30    2.40
   6   1  -2   26.70    1.90
  -6   1   2   21.10    2.20
  -5  -1   2   10.50    1.50
  -5  -1   2   18.00    1.70
   5  -1  -2   14.90    1.30
   5   1  -2   16.40    1.40
  -5   1   2   15.90    1.30
  -5   1   2   16.80    1.50
  -5   1   2   16.10    1.60
  -4  -1   2    8.70    1.00
  -4  -1   2    9.20    1.20
  -4  -1   2    6.60    0.80
   4  -1  -2   10.00    1.00
  -4  -1   2    8.90    1.10
  -4   1   2   10.00    1.20
  -4   1   2    8.80    1.10
   4   1  -2    8.90    1.00
  -4   1   2    8.10    0.90
  -4   1   2    9.10    1.00
  -3  -1   2    7.70    0.90
  -3  -1   2    7.50    0.80
  -3  -1   2    6.00    0.80
   3  -1  -2    6.00    0.70
  -3  -1   2    7.50    0.70
  -3   1   2    8.50    0.80
   3   1  -2    7.80    0.70
  -3   1   2    7.80    0.90
  -3   1   2    8.60    0.80
  -3   1   2    6.40    0.70
  -2  -1   2   46.60    1.30
   2  -1  -2   45.00    1.50
  -2  -1   2   45.40    1.60
  -2  -1   2   47.70    1.40
  -2  -1   2   42.30    1.50
   2   1  -2   44.00    1.30
  -2   1   2   46.50    1.60
  -2   1   2   44.40    1.40
  -2   1   2   43.20    1.50
  -2   1   2   43.10    1.30
  -1  -1   2   72.79    1.70
   1  -1  -2   74.09    1.60
  -1  -1   2   72.79    1.70
  -1  -1   2   75.69    1.60
   1  -1  -2   74.09    1.80
   1   1  -2   74.59    1.50
  -1   1   2   75.49    1.80
  -1   1   2   74.29    1.90
   1   1  -2   74.69    1.70
  -1   1   2   73.09    1.70
   0  -1  -2  471.65    7.80
   0  -1  -2  506.45    7.70
   0  -1   2  491.55    7.60
   0  -1   2  508.65    7.60
   0   1   2  464.05    7.90
   0   1  -2  509.05    7.50
   0   1   2  496.05    7.60
   0   1  -2  497.95    7.50
   1  -1   2  339.67    5.30
   1  -1   2  344.57    5.50
  -1  -1  -2  327.07    5.60
  -1  -1  -2  340.57    5.40
  -1   1  -2  335.57    5.50
  -1   1  -2  343.07    5.50
   1   1   2  336.87    5.50
  -1   1  -2  335.67    5.30
   1   1   2  337.97    5.80
   2  -1   2   50.69    1.40
  -2  -1  -2   49.20    1.30
  -2  -1  -2   48.90    1.50
   2  -1   2   48.80    1.60
  -2  -1  -2   49.80    1.60
   2   1   2   52.29    1.70
   2   1   2   50.39    1.50
  -2   1  -2   49.40    1.40
  -2   1  -2   50.89    1.50
  -2   1  -2   49.00    1.10
   3  -1   2   10.70    0.80
  -3  -1  -2   10.40    1.10
  -3  -1  -2    7.30    0.70
  -3  -1  -2    8.50    0.80
   3  -1   2    9.20    1.10
  -3  -1  -2   10.30    0.60
  -3   1  -2    9.60    0.70
   3   1   2   11.10    0.80
  -3   1  -2    9.70    1.00
   3   1   2    8.00    1.10
   4  -1   2   59.59    2.20
  -4  -1  -2   61.29    2.50
  -4  -1  -2   63.89    2.20
   4   1   2   63.09    2.30
  -4   1  -2   61.09    2.50
  -4   1  -2   63.99    2.10
  -5  -1  -2    4.40    1.00
   5  -1   2    5.30    0.90
  -5  -1  -2    6.40    1.00
   5   1   2    5.20    1.00
  -5   1  -2    6.50    0.90
  -5   1  -2    4.90    1.10
   6  -1   2   42.30    2.40
  -6  -1  -2   42.30    2.20
  -6  -1  -2   45.70    2.80
   6   1   2   39.00    2.40
  -6   1  -2   44.20    2.80
  -6   1  -2   41.30    2.10
   7  -1   2   19.30    2.10
   7   1   2   14.60    1.80
  -7  -2   2  170.78    5.20
  -7  -2   2  168.38    5.70
   7  -2  -2  172.58    5.40
  -7   2   2  170.18    5.80
   7   2  -2  173.38    5.30
  -6  -2   2   72.79    3.50
  -6  -2   2   70.89    3.20
   6  -2  -2   71.79    3.00
   6   2  -2   72.29    3.00
  -6   2   2   67.59    3.30
   5  -2  -2  419.26    8.30
  -5  -2   2  422.66    8.50
  -5  -2   2  416.66    8.80
   5   2  -2  423.56    8.30
  -5   2   2  415.66    8.70
  -5   2   2  437.26    8.30
  -5   2   2  423.26    8.00
   4  -2  -2  555.44    9.90
  -4  -2   2  568.94   10.50
  -4  -2   2  573.74   10.40
  -4  -2   2  564.64    9.50
  -4  -2   2  566.44   10.00
  -4  -2   2  582.84    9.40
  -4   2   2  554.14   10.30
  -4   2   2  579.84   12.00
  -4   2   2  553.04    9.50
  -4   2   2  564.74    9.90
   4   2  -2  566.04    9.80
   3  -2  -2  129.99    3.10
   3  -2  -2  135.29    3.50
  -3  -2   2  132.69    3.40
  -3  -2   2  133.79    3.20
  -3  -2   2  132.09    3.40
  -3  -2   2  135.99    2.80
  -3   2   2  129.79    3.30
   3   2  -2  133.39    3.00
  -3   2   2  133.89    3.50
  -3   2   2  130.49    2.80
  -3   2   2  130.99    3.20
   2  -2  -2  619.44   10.00
   2  -2  -2  583.94    9.60
  -2  -2   2  609.44    9.30
  -2  -2   2  605.14    9.80
  -2  -2   2  608.34    9.90
  -2  -2   2  606.84    9.70
  -2   2   2  605.24    9.80
  -2   2   2  604.34    9.30
  -2   2   2  595.44    9.70
   2   2  -2  611.04    9.50
  -2   2   2  588.04   10.00
  -1  -2   2 2298.27   34.70
   1  -2  -2 2340.77   35.50
  -1  -2   2 2344.67   36.20
   1  -2  -2 2324.37   34.80
  -1  -2   2 2369.36   36.40
   1  -2  -2 2421.76   35.80
  -1   2   2 2323.07   36.50
  -1   2   2 2311.77   35.40
   1   2  -2 2365.66   34.90
  -1   2   2 2329.07   35.40
   0  -2   2  173.08    2.90
   0  -2  -2  176.98    3.10
   0  -2  -2  178.48    3.50
   0  -2  -2  173.88    3.20
   0   2  -2  176.08    2.80
   0   2   2  169.58    3.50
   0   2  -2  179.58    2.70
   0   2   2  173.98    3.10
  -1  -2  -2   17.60    0.90
   1  -2   2   16.70    0.70
  -1  -2  -2   17.20    0.80
   1  -2   2   17.80    0.60
  -1  -2  -2   16.70    0.70
   1   2   2   18.80    0.70
   1   2   2   17.80    0.80
   1   2   2   18.30    0.90
  -1   2  -2   17.90    0.60
   2  -2   2 1500.75   22.60
  -2  -2  -2 1506.45   23.20
  -2  -2  -2 1549.94   22.60
  -2  -2  -2 1506.35   22.90
   2  -2   2 1534.05   22.90
  -2   2  -2 1515.15   22.60
  -2   2  -2 1568.34   22.80
   2   2   2 1574.84   23.30
   2   2   2 1505.05   22.90
  -3  -2  -2  360.56    6.00
  -3  -2  -2  360.66    6.50
   3  -2   2  347.97    6.30
  -3  -2  -2  341.57    6.70
  -3  -2  -2  345.67    6.80
  -3   2  -2  355.46    6.20
   3   2   2  350.96    6.50
  -3   2  -2  347.07    6.80
   4  -2   2   40.80    1.80
  -4  -2  -2   42.50    2.10
  -4  -2  -2   39.50    1.80
  -4   2  -2   41.50    1.60
  -4   2  -2   40.00    2.10
   4   2   2   42.70    1.90
  -5  -2  -2  252.17    6.30
  -5  -2  -2  253.67    5.80
   5  -2   2  248.88    5.80
  -5   2  -2  259.57    5.50
   5   2   2  255.97    6.00
  -5   2  -2  253.67    6.40
  -6  -2  -2  149.29    4.50
  -6  -2  -2  150.98    5.10
   6  -2   2  154.38    4.60
   6   2   2  158.38    4.80
  -7  -2  -2   72.29    3.20
   7  -2   2   60.69    3.20
   7   2   2   66.19    3.40
   7  -3  -2   -1.30    0.80
  -7  -3   2    0.50    1.10
  -7  -3   2    0.80    1.10
  -7   3   2   -0.70    0.90
   7   3  -2    1.10    0.90
  -6  -3   2    1.70    1.20
  -6  -3   2    3.30    1.30
   6  -3  -2    1.00    0.80
   6   3  -2    1.00    0.80
  -6   3   2    1.50    1.10
  -5  -3   2   69.79    2.90
   5  -3  -2   64.89    2.60
  -5  -3   2   61.49    2.90
  -5   3   2   66.69    2.60
   5   3  -2   58.89    2.40
  -5   3   2   62.89    2.80
  -4  -3   2   42.00    2.00
  -4  -3   2   39.10    2.00
   4  -3  -2   44.80    1.90
  -4  -3   2   40.60    2.10
  -4  -3   2   44.10    1.60
  -4  -3   2   41.50    1.70
   4   3  -2   42.30    1.70
  -4   3   2   39.00    2.00
  -4   3   2   42.20    1.60
  -4   3   2   45.00    2.00
  -3  -3   2   37.30    1.20
   3  -3  -2   35.60    1.40
  -3  -3   2   36.60    1.70
   3  -3  -2   40.10    1.70
  -3  -3   2   39.20    1.60
  -3  -3   2   35.70    1.60
   3   3  -2   38.00    1.40
  -3   3   2   37.40    1.30
  -3   3   2   37.50    1.70
  -3   3   2   38.80    1.70
  -2  -3   2    9.30    0.80
   2  -3  -2   11.00    0.80
  -2  -3   2   10.80    0.80
  -2  -3   2   11.40    0.60
  -2  -3   2    9.90    0.70
  -2   3   2    9.80    0.90
  -2   3   2    9.90    0.80
  -2   3   2   12.20    0.90
  -2   3   2   10.40    0.60
   2   3  -2    9.70    0.60
  -1  -3   2    3.90    0.30
  -1  -3   2    3.90    0.40
  -1  -3   2    4.20    0.40
   1  -3  -2    5.90    0.40
   1  -3  -2    5.30    0.50
  -1  -3   2    5.80    0.50
   1  -3  -2    5.40    0.60
  -1   3   2    4.80    0.50
   1   3  -2    4.40    0.40
  -1   3   2    4.10    0.40
  -1   3   2    3.00    0.40
   0  -3   2    0.70    0.10
   0  -3  -2    0.90    0.30
   0  -3  -2    1.60    0.40
   0  -3  -2    0.60    0.30
   0  -3  -2    0.30    0.20
   0   3   2    0.60    0.30
   0   3   2    0.50    0.20
  -1  -3  -2   71.29    1.70
   1  -3   2   72.69    1.40
  -1  -3  -2   67.99    1.70
  -1  -3  -2   71.19    2.00
   1  -3   2   72.69    1.50
   1   3   2   71.29    2.00
  -1   3  -2   74.29    1.40
   1   3   2   70.49    1.80
   1   3   2   69.09    1.60
   2  -3   2   84.39    2.10
  -2  -3  -2   84.29    2.00
  -2  -3  -2   84.19    2.40
   2  -3   2   85.79    1.90
   2   3   2   86.79    2.40
   2   3   2   81.79    2.20
  -2   3  -2   86.29    2.00
  -2   3  -2   85.59    2.00
  -3  -3  -2  170.38    3.40
   3  -3   2  171.78    3.60
  -3  -3  -2  168.68    4.10
  -3  -3  -2  167.08    3.90
  -3  -3  -2  171.38    3.80
  -3   3  -2  165.88    3.40
   3   3   2  157.48    3.70
  -3   3  -2  163.58    4.00
  -4  -3  -2    0.00    0.50
   4  -3   2    1.40    0.50
  -4  -3  -2   -0.30    0.50
  -4   3  -2    2.10    0.70
  -4   3  -2    0.40    0.40
   4   3   2    1.20    0.60
  -5  -3  -2    0.60    0.70
   5  -3   2    0.10    0.60
  -5  -3  -2   -0.10    0.60
  -5   3  -2   -0.10    0.60
   5   3   2    0.30    0.60
  -5   3  -2   -0.10    0.40
   6  -3   2    3.30    1.00
  -6  -3  -2    5.60    1.20
   6   3   2    2.60    0.90
   7  -3   2    9.30    1.70
  -7  -3  -2   12.10    1.60
   7   3   2    9.40    1.60
  -7  -4   2  107.69    4.50
  -7  -4   2  107.69    4.30
   7  -4  -2  107.79    4.20
  -7   4   2   97.89    4.30
  -6  -4   2   21.60    2.20
  -6  -4   2   18.40    2.00
   6  -4  -2   23.50    1.90
   6   4  -2   22.10    1.70
  -6   4   2   19.60    2.10
  -5  -4   2  786.12   14.20
  -5  -4   2  790.82   14.30
   5  -4  -2  788.62   13.80
  -5  -4   2  793.82   13.40
   5   4  -2  807.32   13.70
  -5   4   2  792.42   13.90
  -5   4   2  784.72   14.20
  -4  -4   2  382.96    7.20
   4  -4  -2  378.46    7.40
  -4  -4   2  378.46    7.70
  -4  -4   2  387.36    7.90
  -4  -4   2  385.36    7.60
  -4   4   2  389.16    7.70
  -4   4   2  391.86    7.60
   4   4  -2  386.66    7.20
   3  -4  -2  417.46    7.70
  -3  -4   2  392.76    7.40
  -3  -4   2  404.26    7.50
  -3  -4   2  408.86    6.40
   3  -4  -2  393.76    7.20
  -3  -4   2  394.36    7.30
  -3  -4   2  395.06    7.10
  -3   4   2  405.76    6.60
  -3   4   2  398.16    7.40
  -3   4   2  406.96    7.70
  -3   4   2  395.76    7.40
   3   4  -2  401.06    7.00
   2  -4  -2  361.46    6.70
  -2  -4   2  354.36    6.30
  -2  -4   2  355.66    6.30
  -2  -4   2  355.96    6.30
   2  -4  -2  354.06    5.80
  -2  -4   2  357.76    5.60
   2  -4  -2  356.66    6.30
  -2   4   2  360.86    6.70
  -2   4   2  352.36    6.30
  -2   4   2  353.66    5.70
   2   4  -2  362.06    5.90
  -2   4   2  346.67    6.20
  -1  -4   2  879.91   12.70
   1  -4  -2  828.72   13.30
  -1  -4   2  864.01   13.20
  -1  -4   2  848.12   13.20
  -1  -4   2  884.61   13.00
   1  -4  -2  859.11   13.00
   1  -4  -2  892.41   13.80
  -1   4   2  876.21   13.80
  -1   4   2  853.51   13.30
  -1   4   2  851.61   13.00
   0  -4   2   27.90    0.50
   0  -4  -2   26.00    1.20
   0  -4  -2   25.20    0.90
   0  -4  -2   27.60    1.10
   0   4   2   26.30    0.90
   0   4   2   26.90    1.20
  -1  -4  -2  664.93   10.90
  -1  -4  -2  663.83   10.70
   1  -4   2  689.53   10.10
  -1  -4  -2  670.73   11.20
  -1  -4  -2  665.03   10.60
   1  -4   2  700.03   10.00
  -1   4  -2  687.53   10.00
   1   4   2  673.83   10.80
   1   4   2  705.33   11.20
   1   4   2  687.83   10.40
  -2  -4  -2 1016.30   16.10
  -2  -4  -2 1009.20   15.70
  -2  -4  -2 1002.10   15.50
   2  -4   2 1012.20   15.40
   2  -4   2  992.80   15.10
  -2   4  -2 1043.50   15.30
   2   4   2  987.60   15.70
   2   4   2  991.20   16.10
   2   4   2 1011.60   15.20
  -3  -4  -2 1270.27   20.10
  -3  -4  -2 1271.07   19.60
  -3  -4  -2 1319.57   20.60
   3  -4   2 1303.17   19.60
  -3  -4  -2 1257.57   20.00
   3   4   2 1273.47   20.00
  -3   4  -2 1295.17   19.40
  -4  -4  -2    6.80    0.80
   4  -4   2    8.20    0.90
  -4  -4  -2    7.50    1.10
  -4  -4  -2    7.50    1.10
  -4   4  -2    7.50    1.10
  -4   4  -2    8.00    0.80
   4   4   2    7.60    1.00
   5  -4   2  191.78    4.80
  -5  -4  -2  194.38    5.30
  -5  -4  -2  197.18    5.00
   5   4   2  196.38    5.10
  -5   4  -2  193.28    5.40
   6  -4   2   75.19    3.10
  -6  -4  -2   80.79    3.30
   6   4   2   75.99    3.30
  -7  -5   2    0.80    1.20
  -7  -5   2    0.60    1.00
   7  -5  -2   -0.30    0.90
  -7   5   2    1.50    1.00
  -6  -5   2   38.70    2.70
  -6  -5   2   40.80    2.60
   6  -5  -2   39.90    2.40
  -6   5   2   41.50    2.60
   5  -5  -2   -0.60    0.60
  -5  -5   2   -0.60    0.70
  -5  -5   2    0.10    0.90
  -5  -5   2    0.90    1.00
  -5   5   2   -0.20    0.60
  -5   5   2    0.50    0.80
   5   5  -2    0.00    0.50
  -4  -5   2    0.60    0.50
  -4  -5   2    1.90    0.60
  -4  -5   2    0.80    0.70
  -4  -5   2   -0.10    0.70
   4  -5  -2    0.20    0.50
   4   5  -2    0.10    0.40
  -4   5   2    0.20    0.70
  -4   5   2    1.60    0.80
  -3  -5   2   51.59    2.00
  -3  -5   2   48.70    1.80
  -3  -5   2   51.19    2.00
   3  -5  -2   49.20    1.80
  -3  -5   2   52.99    2.00
  -3   5   2   48.30    1.90
   3   5  -2   52.39    1.70
  -3   5   2   50.79    2.00
  -3   5   2   52.09    2.10
  -3   5   2   51.29    1.30
   2  -5  -2  136.59    2.70
   2  -5  -2  137.99    3.20
   2  -5  -2  136.99    3.40
  -2  -5   2  138.09    3.10
  -2  -5   2  141.69    3.20
  -2  -5   2  138.29    3.10
  -2  -5   2  141.09    2.40
  -2   5   2  139.09    3.30
  -2   5   2  137.39    2.40
  -2   5   2  136.89    3.10
   2   5  -2  137.99    2.80
  -2   5   2  136.89    3.40
  -1  -5   2   34.70    0.90
   1  -5  -2   34.30    1.10
  -1  -5   2   35.50    1.20
  -1  -5   2   34.00    1.00
  -1  -5   2   33.50    1.20
   1  -5  -2   37.10    1.50
   1  -5  -2   34.20    1.30
  -1   5   2   34.00    1.10
  -1   5   2   33.90    1.30
  -1   5   2   35.20    1.50
   0  -5   2  814.62   11.50
   0  -5   2  821.42   11.60
   0  -5  -2  782.82   12.40
   0  -5  -2  815.62   12.10
   0  -5  -2  817.62   13.00
   0  -5  -2  763.32   12.60
   0  -5  -2  783.32   13.00
   0   5   2  822.32   13.10
   0   5   2  809.92   12.00
   0   5   2  780.72   12.20
   1  -5   2    0.30    0.10
  -1  -5  -2    0.30    0.30
  -1  -5  -2    0.10    0.30
  -1  -5  -2    0.80    0.40
  -1  -5  -2   -0.30    0.30
   1   5   2    0.20    0.30
   1   5   2    0.50    0.30
   1   5   2    0.80    0.20
  -1   5  -2    0.90    0.10
   2  -5   2    6.20    0.50
  -2  -5  -2    4.80    0.70
  -2  -5  -2    5.50    0.80
   2  -5   2    4.50    0.50
  -2  -5  -2    5.10    0.70
  -2   5  -2    4.80    0.50
   2   5   2    5.20    0.70
   2   5   2    4.90    0.50
   2   5   2    5.40    0.80
  -3  -5  -2   19.00    1.20
  -3  -5  -2   18.50    1.30
   3  -5   2   20.10    1.00
  -3  -5  -2   19.00    1.30
  -3   5  -2   21.20    0.90
   3   5   2   19.90    0.90
   3   5   2   17.50    1.20
  -4  -5  -2  114.69    3.40
  -4  -5  -2  108.79    2.90
   4  -5   2  116.79    3.10
  -4  -5  -2  112.39    3.40
   4   5   2  112.59    3.40
  -5  -5  -2    1.50    0.80
  -5  -5  -2    2.40    0.80
   5  -5   2    1.00    0.70
   5   5   2    1.10    0.80
   6  -5   2    0.40    0.80
  -6  -5  -2    2.20    0.90
   6   5   2   -0.20    0.80
  -7  -6   2   42.80    3.00
   7  -6  -2   44.10    2.80
  -7  -6   2   40.00    2.90
  -7   6   2   44.80    3.00
  -6  -6   2   29.00    2.30
   6  -6  -2   29.60    2.20
  -6  -6   2   31.20    2.70
  -6   6   2   27.50    2.20
   5  -6  -2  349.57    7.50
  -5  -6   2  360.16    7.40
  -5  -6   2  352.56    7.90
  -5  -6   2  351.36    7.70
  -5   6   2  368.86    7.80
  -5   6   2  346.47    7.70
  -4  -6   2   40.90    2.10
  -4  -6   2   44.20    2.20
   4  -6  -2   42.30    2.00
  -4  -6   2   44.80    2.30
  -4  -6   2   39.60    1.90
   4   6  -2   41.40    1.80
  -4   6   2   42.90    2.10
  -4   6   2   44.50    2.20
  -3  -6   2  336.67    6.50
  -3  -6   2  334.87    6.60
  -3  -6   2  328.07    6.40
   3  -6  -2  340.07    6.50
  -3  -6   2  336.57    6.60
  -3   6   2  339.47    6.70
   3   6  -2  338.27    6.10
  -3   6   2  339.77    6.50
  -2  -6   2  329.67    5.90
   2  -6  -2  330.27    6.10
  -2  -6   2  328.77    6.00
  -2  -6   2  329.87    6.10
  -2  -6   2  331.47    6.10
   2  -6  -2  335.17    5.60
   2  -6  -2  335.07    6.50
  -2   6   2  332.17    6.50
  -2   6   2  317.87    6.10
  -2   6   2  330.17    5.10
   2   6  -2  336.47    5.60
  -2   6   2  319.17    5.90
  -1  -6   2 1836.32   26.10
   1  -6  -2 1756.62   27.50
  -1  -6   2 1832.72   26.50
   1  -6  -2 1843.82   26.70
  -1  -6   2 1823.92   26.60
  -1  -6   2 1818.62   26.80
   1  -6  -2 1814.82   27.10
  -1   6   2 1747.53   26.90
  -1   6   2 1757.12   27.40
  -1   6   2 1831.52   26.40
   0  -6   2  249.38    3.90
   0  -6  -2  239.68    5.10
   0  -6   2  244.48    3.80
   0  -6  -2  242.78    4.60
   0  -6  -2  249.88    5.10
   0  -6   2  255.37    3.80
   0  -6  -2  247.48    4.20
   0  -6  -2  245.68    4.80
   0   6   2  246.18    4.00
   0   6   2  244.18    4.40
   1  -6   2 1243.98   18.00
  -1  -6  -2 1204.18   19.00
  -1  -6  -2 1247.78   19.60
  -1  -6  -2 1226.78   18.90
   1  -6   2 1249.07   17.90
  -1  -6  -2 1248.08   18.70
  -1  -6  -2 1221.28   19.50
   1   6   2 1243.08   19.00
   1   6   2 1239.08   18.30
   2  -6   2  508.15    7.50
  -2  -6  -2  500.25    8.50
  -2  -6  -2  491.15    9.10
   2  -6   2  483.85    7.80
   2  -6   2  487.85    8.00
  -2  -6  -2  475.75    8.40
   2   6   2  489.15    8.60
  -2   6  -2  491.85    7.90
   2   6   2  496.55    7.80
   3  -6   2 1061.39   16.30
  -3  -6  -2 1040.20   17.00
  -3  -6  -2 1061.09   16.80
  -3  -6  -2 1069.59   17.70
   3   6   2 1061.59   16.00
   3   6   2 1039.00   17.00
   4  -6   2  136.39    3.50
  -4  -6  -2  140.39    3.60
  -4  -6  -2  133.29    3.80
   4   6   2  132.59    3.80
  -5  -6  -2  297.47    6.90
   5  -6   2  303.57    6.60
   5   6   2  309.87    7.00
   6  -6   2  186.68    5.20
  -6  -6  -2  197.18    5.60
   6   6   2  194.38    5.60
  -7  -7   2    2.40    1.40
  -7  -7   2    3.40    1.20
   7  -7  -2    1.40    1.20
  -7   7   2    3.40    1.30
  -6  -7   2   -0.50    0.90
  -6  -7   2    1.30    1.20
   6  -7  -2    1.70    0.90
  -6   7   2    1.60    1.10
  -5  -7   2    0.70    0.70
   5  -7  -2   -0.20    0.60
  -5  -7   2    0.00    1.00
  -5  -7   2    0.60    0.80
  -5  -7   2    0.90    0.90
  -5   7   2   -0.10    0.70
  -5   7   2    1.60    0.80
  -4  -7   2   65.09    2.70
  -4  -7   2   65.99    2.50
  -4  -7   2   69.59    2.70
   4  -7  -2   62.59    2.50
  -4  -7   2   68.39    2.90
  -4   7   2   67.39    2.70
  -4   7   2   68.29    2.60
  -3  -7   2    4.70    0.90
  -3  -7   2    4.10    0.90
   3  -7  -2    3.40    0.70
  -3  -7   2    5.00    0.80
  -3  -7   2    3.90    0.70
  -3   7   2    2.70    0.70
  -3   7   2    3.40    0.70
  -2  -7   2  425.56    7.40
   2  -7  -2  442.06    8.20
  -2  -7   2  424.36    7.70
  -2  -7   2  420.96    7.50
   2  -7  -2  428.56    7.10
  -2  -7   2  429.76    7.60
   2  -7  -2  419.26    7.70
   2   7  -2  445.56    7.40
  -2   7   2  430.26    7.70
  -2   7   2  435.36    7.30
  -2   7   2  427.06    8.10
   1  -7  -2   31.90    1.50
   1  -7  -2   27.40    1.10
  -1  -7   2   29.70    0.80
  -1  -7   2   29.60    1.10
  -1  -7   2   30.50    1.30
  -1  -7   2   30.90    1.10
   1  -7  -2   28.80    1.30
  -1  -7   2   29.20    1.20
  -1   7   2   32.10    1.40
  -1   7   2   30.70    1.00
  -1   7   2   32.30    1.50
   0  -7   2   88.19    1.70
   0  -7   2   87.69    1.70
   0  -7  -2   93.09    2.70
   0  -7   2   87.19    2.00
   0  -7  -2   88.29    2.70
   0  -7  -2   85.39    2.40
   0  -7   2   87.49    1.70
   0  -7   2   86.09    2.20
   0  -7  -2   88.09    1.90
   0  -7  -2   85.89    2.30
   0   7   2   88.89    1.70
   0   7   2   88.79    2.10
  -1  -7  -2   97.09    2.90
  -1  -7  -2   90.89    2.50
   1  -7   2   90.69    1.70
  -1  -7  -2   86.49    2.40
  -1  -7  -2   86.99    2.20
   1  -7   2   90.29    2.10
   1  -7   2   89.49    1.80
  -1  -7  -2   89.09    2.80
   1   7   2   91.49    2.00
   2  -7   2    5.90    0.60
  -2  -7  -2    5.90    0.90
   2  -7   2    5.80    0.50
  -2  -7  -2    4.40    0.70
  -2  -7  -2    7.00    0.80
   2   7   2    7.50    0.90
   2   7   2    6.40    0.50
  -3  -7  -2    0.90    0.60
   3  -7   2    0.90    0.40
  -3  -7  -2    0.00    0.60
  -3  -7  -2    0.10    0.40
   3   7   2    0.70    0.50
   4  -7   2   14.50    1.10
  -4  -7  -2    9.70    1.30
  -4  -7  -2   14.80    1.40
   4   7   2   11.50    1.30
  -5  -7  -2   -0.60    0.80
   5  -7   2    0.90    0.70
   5   7   2   -0.30    0.60
  -6  -7  -2   19.10    2.00
   6  -7   2   17.30    1.80
   6   7   2   21.40    2.20
  -6  -8   2  235.58    6.80
  -6  -8   2  248.38    6.40
   6  -8  -2  238.58    6.40
  -6   8   2  241.18    6.50
  -5  -8   2  208.48    5.40
  -5  -8   2  214.48    5.50
   5  -8  -2  205.18    5.40
  -5  -8   2  212.38    5.90
  -5   8   2  215.68    5.50
  -5   8   2  214.38    5.70
  -4  -8   2  107.39    3.60
  -4  -8   2  111.69    3.40
   4  -8  -2  109.79    3.40
  -4  -8   2  109.39    3.40
  -4  -8   2  106.89    3.60
  -4   8   2  109.99    3.30
  -4   8   2  114.09    3.60
   3  -8  -2  189.08    4.50
  -3  -8   2  192.58    4.60
  -3  -8   2  191.78    4.60
  -3  -8   2  194.48    4.60
  -3  -8   2  190.78    4.30
  -3   8   2  183.18    4.50
  -3   8   2  188.98    4.20
  -2  -8   2  804.32   13.50
   2  -8  -2  828.72   12.90
  -2  -8   2  836.32   13.40
  -2  -8   2  825.72   13.30
  -2  -8   2  833.02   13.00
   2  -8  -2  804.52   13.50
  -2   8   2  817.72   13.50
  -2   8   2  837.62   12.90
  -1  -8   2  924.81   14.30
  -1  -8   2  949.51   14.20
   1  -8  -2  921.21   15.50
   1  -8  -2  922.61   15.00
  -1  -8   2  924.41   14.50
  -1  -8   2  937.41   14.80
   1  -8  -2  949.40   14.60
  -1   8   2  953.80   14.00
  -1   8   2  936.81   15.50
  -1   8   2  927.61   14.70
   0  -8   2  601.54    9.20
   0  -8  -2  589.14    9.40
   0  -8   2  604.04    9.80
   0  -8   2  595.34    9.50
   0  -8  -2  600.04   10.20
   0  -8  -2  577.64    9.90
   0  -8  -2  608.34   10.60
   0  -8  -2  604.34   10.60
   0  -8   2  603.94    9.20
   0  -8   2  604.54    9.10
   0   8   2  599.74    8.90
   0   8   2  601.94    9.70
   1  -8   2  100.29    2.30
  -1  -8  -2  100.49    3.10
   1  -8   2  101.29    2.10
   1  -8   2  103.99    2.00
  -1  -8  -2  102.19    2.80
  -1  -8  -2   96.69    2.50
  -1  -8  -2  103.39    2.80
  -1  -8  -2  108.99    3.20
   1   8   2  102.29    2.20
   2  -8   2  205.58    3.70
  -2  -8  -2  202.48    4.40
   2  -8   2  203.58    3.90
  -2  -8  -2  207.38    4.60
  -2  -8  -2  205.48    5.00
   2   8   2  205.78    3.70
   2   8   2  204.38    4.60
   3  -8   2   58.99    1.80
  -3  -8  -2   61.89    2.40
  -3  -8  -2   60.49    3.00
  -3  -8  -2   56.19    2.30
   3   8   2   61.79    2.30
  -4  -8  -2  214.88    5.30
  -4  -8  -2  209.28    5.10
   4  -8   2  214.18    4.70
   4   8   2  213.58    5.30
   5  -8   2   70.69    2.70
  -5  -8  -2   71.89    3.20
   5   8   2   74.79    3.10
  -6  -8  -2  204.38    6.00
   6  -8   2  206.18    5.50
   6   8   2  204.08    5.90
   6  -9  -2    0.40    0.80
  -6  -9   2    0.10    1.20
  -6   9   2    0.40    0.80
  -5  -9   2   30.50    2.20
  -5  -9   2   30.30    2.60
   5  -9  -2   28.70    2.00
  -5  -9   2   32.80    2.20
  -5   9   2   29.60    2.20
  -5   9   2   30.60    2.00
  -4  -9   2   45.00    2.30
  -4  -9   2   46.60    2.20
  -4  -9   2   45.70    2.30
   4  -9  -2   45.40    2.20
  -4  -9   2   46.10    2.40
  -4   9   2   48.00    2.10
  -4   9   2   46.50    2.40
  -3  -9   2    2.80    0.90
  -3  -9   2    2.30    0.80
  -3  -9   2    2.30    0.60
  -3  -9   2    3.30    0.80
   3  -9  -2    1.90    0.70
  -3   9   2    2.50    0.70
  -3   9   2    3.10    0.80
  -2  -9   2   54.79    1.80
  -2  -9   2   53.59    1.90
  -2  -9   2   51.09    2.10
   2  -9  -2   51.49    1.70
  -2  -9   2   56.49    2.10
   2  -9  -2   52.79    2.00
  -2   9   2   52.39    1.70
  -2   9   2   53.29    2.10
   1  -9  -2    7.60    0.90
  -1  -9   2    6.50    0.80
  -1  -9   2    6.50    0.60
   1  -9  -2    6.40    0.70
  -1  -9   2    6.00    0.80
  -1  -9   2    6.00    0.50
  -1   9   2    5.00    0.80
   0  -9   2   19.70    0.80
   0  -9   2   20.40    1.20
   0  -9  -2   19.30    1.30
   0  -9  -2   21.80    1.30
   0  -9  -2   19.80    0.90
   0  -9  -2   18.90    1.10
   0  -9   2   20.40    0.80
   0  -9  -2   20.40    1.80
   0  -9   2   19.60    0.80
   0  -9   2   18.40    0.90
   0  -9   2   20.80    0.90
   0   9   2   19.70    1.10
  -1  -9  -2    2.00    0.70
   1  -9   2    3.30    0.40
   1  -9   2    1.90    0.50
  -1  -9  -2    1.90    0.50
   1  -9   2    2.10    0.30
   1  -9   2    1.80    0.30
  -1  -9  -2    1.80    0.50
  -1  -9  -2    2.30    0.70
   1   9   2    2.40    0.50
   2  -9   2   47.30    1.50
  -2  -9  -2   48.40    1.90
  -2  -9  -2   48.40    2.00
   2  -9   2   50.19    1.40
  -2  -9  -2   44.90    2.20
  -2  -9  -2   48.50    2.00
   2   9   2   49.20    2.00
  -3  -9  -2   61.99    2.50
   3  -9   2   65.09    2.00
  -3  -9  -2   69.29    2.60
   3   9   2   68.79    2.50
  -4  -9  -2    0.60    0.80
  -4  -9  -2    0.00    0.70
   4  -9   2    0.60    0.50
   4   9   2    0.50    0.60
   5  -9   2    5.40    1.00
  -5  -9  -2    6.40    1.30
   5   9   2    5.10    1.10
  -6  -9  -2   14.30    1.90
   6  -9   2   12.60    1.60
   6   9   2   12.90    1.80
  -6 -10   2   68.49    3.80
   6 -10  -2   73.19    3.40
  -6  10   2   71.89    3.30
   5 -10  -2  373.76    8.30
  -5 -10   2  386.86    8.40
  -5 -10   2  386.46    8.90
  -5  10   2  386.26    8.10
  -5  10   2  371.26    8.50
  -4 -10   2   41.60    2.40
  -4 -10   2   40.40    2.50
   4 -10  -2   43.00    2.20
  -4 -10   2   39.80    2.50
  -4  10   2   38.80    1.90
  -4  10   2   41.10    2.30
   3 -10  -2  397.66    7.90
  -3 -10   2  402.86    7.90
  -3 -10   2  405.46    8.00
  -3 -10   2  389.36    7.90
  -3  10   2  398.06    8.00
  -2 -10   2  192.68    4.60
  -2 -10   2  195.18    4.40
  -2 -10   2  187.08    4.30
   2 -10  -2  189.68    4.00
   2 -10  -2  192.98    4.50
  -2  10   2  200.58    4.60
  -1 -10   2  635.64   10.40
   1 -10  -2  642.94   11.10
  -1 -10   2  643.24   10.50
   1 -10  -2  634.34   10.70
  -1 -10   2  642.44   10.90
  -1  10   2  625.54   10.70
   0 -10   2   76.39    1.80
   0 -10  -2   71.59    2.70
   0 -10  -2   73.89    1.80
   0 -10   2   73.99    1.90
   0 -10  -2   70.89    2.40
   0 -10   2   72.29    1.80
   0 -10   2   75.89    2.00
   0 -10   2   73.49    2.30
   0  10   2   74.99    2.20
   1 -10   2  741.13   11.70
  -1 -10  -2  734.53   12.40
  -1 -10  -2  699.73   12.80
   1 -10   2  718.93   11.00
  -1 -10  -2  711.83   12.30
  -1 -10  -2  721.93   11.70
   1 -10   2  722.13   11.20
   1  10   2  722.63   11.30
  -2 -10  -2  116.69    3.50
  -2 -10  -2  122.99    3.20
  -2 -10  -2  115.89    3.80
  -2 -10  -2  117.79    3.50
   2 -10   2  121.09    2.60
   2  10   2  116.79    3.30
  -3 -10  -2  615.94   10.90
  -3 -10  -2  606.44   11.10
   3 -10   2  588.14   10.00
   3  10   2  600.94   11.00
  -4 -10  -2   65.99    2.90
   4 -10   2   73.69    2.50
  -4 -10  -2   73.79    3.00
   4  10   2   76.89    3.00
  -5 -10  -2   97.79    3.50
  -5 -10  -2   96.29    3.70
   5 -10   2   96.69    3.20
   5  10   2   93.09    3.70
   6 -10   2  104.09    3.70
  -6 -10  -2  102.39    4.20
   6  10   2   99.89    4.10
  -6 -11   2   16.90    2.40
  -6 -11   2   20.40    2.30
   6 -11  -2   23.20    2.30
   5 -11  -2    3.90    1.10
  -5 -11   2    3.00    1.40
  -5 -11   2    2.10    1.20
  -5  11   2    4.30    1.10
  -4 -11   2    5.80    1.20
  -4 -11   2    4.00    1.30
   4 -11  -2    5.90    1.10
  -4  11   2    7.00    1.30
  -3 -11   2    0.80    0.80
   3 -11  -2    2.80    0.80
  -3 -11   2    2.20    0.90
  -3 -11   2    2.80    0.70
  -3  11   2    3.00    0.90
  -2 -11   2   31.30    1.90
  -2 -11   2   30.70    1.70
  -2 -11   2   29.40    1.50
   2 -11  -2   31.80    1.40
   2 -11  -2   31.50    1.70
  -2  11   2   32.60    1.80
  -1 -11   2   26.20    1.60
   1 -11  -2   25.70    1.50
  -1 -11   2   27.00    1.40
   1 -11  -2   26.30    1.40
  -1 -11   2   24.50    1.10
  -1 -11   2   27.10    1.20
  -1  11   2   26.10    1.50
   0 -11  -2   34.60    1.70
   0 -11   2   28.40    1.10
   0 -11  -2   29.30    1.60
   0 -11  -2   31.80    1.80
   0 -11   2   30.70    1.20
   0 -11   2   29.40    1.30
   0 -11   2   30.50    1.10
   0 -11   2   30.80    1.60
   0  11   2   29.10    1.40
  -1 -11  -2    9.50    1.20
  -1 -11  -2   10.00    0.80
   1 -11   2   10.30    0.70
  -1 -11  -2    6.20    1.00
   1 -11   2    7.80    0.90
   1 -11   2    8.60    0.60
  -1 -11  -2    8.50    1.10
   1 -11   2    8.70    0.70
  -2 -11  -2    3.00    0.90
  -2 -11  -2    3.80    0.80
  -2 -11  -2    3.60    0.80
  -2 -11  -2    3.10    0.80
   2 -11   2    4.50    0.50
  -3 -11  -2    0.90    0.70
  -3 -11  -2    0.10    0.70
   3 -11   2    0.50    0.40
   3  11   2    3.00    0.90
   4 -11   2   25.90    1.50
  -4 -11  -2   30.20    2.20
  -4 -11  -2   29.70    2.10
   4  11   2   29.20    2.00
   5 -11   2    5.30    1.00
  -5 -11  -2    6.80    1.40
  -5 -11  -2    6.80    1.40
   5  11   2    5.50    1.20
   6 -12  -2   19.60    2.10
  -6 -12   2   22.50    2.70
  -6 -12   2   21.20    2.40
   5 -12  -2  290.37    7.10
  -5 -12   2  288.17    7.30
  -5 -12   2  291.97    7.60
  -4 -12   2  121.39    4.20
   4 -12  -2  123.39    3.90
  -4 -12   2  123.89    4.30
  -4  12   2  113.79    4.00
  -3 -12   2  121.99    3.80
  -3 -12   2  118.19    3.90
   3 -12  -2  123.69    3.80
  -3  12   2  131.09    3.90
  -2 -12   2  375.26    7.30
   2 -12  -2  382.86    7.00
  -2 -12   2  363.66    7.30
  -2 -12   2  375.56    7.70
   2 -12  -2  379.36    7.60
  -2  12   2  372.66    7.40
  -1 -12   2   75.19    2.10
  -1 -12   2   74.69    2.30
  -1 -12   2   73.19    2.20
   1 -12  -2   77.49    2.70
  -1 -12   2   72.99    2.70
   1 -12  -2   75.99    2.50
  -1  12   2   73.89    2.50
   0 -12   2  327.27    6.50
   0 -12  -2  324.27    6.70
   0 -12  -2  315.57    7.10
   0 -12   2  330.57    5.70
   0 -12  -2  323.77    6.60
   0 -12   2  325.57    5.90
   0  12   2  324.97    6.10
   1 -12   2  372.36    6.50
  -1 -12  -2  366.96    7.50
   1 -12   2  373.86    6.90
  -1 -12  -2  362.76    8.00
   1 -12   2  370.16    6.30
  -1 -12  -2  381.96    7.60
  -1 -12  -2  370.06    6.70
   2 -12   2  482.35    8.10
  -2 -12  -2  481.15    8.80
  -2 -12  -2  492.05   10.10
  -2 -12  -2  479.15    9.40
  -2 -12  -2  490.75    9.40
  -3 -12  -2  624.04   11.80
  -3 -12  -2  602.24   11.60
   3 -12   2  634.54   10.40
  -3 -12  -2  615.94   11.30
   3  12   2  631.74   11.60
  -4 -12  -2  111.39    4.00
  -4 -12  -2  113.89    3.90
   4 -12   2  115.39    3.20
  -5 -12  -2   63.99    3.20
  -5 -12  -2   67.19    3.10
   5 -12   2   64.59    2.70
  -5 -13   2   13.90    2.00
  -5 -13   2   14.70    2.20
   5 -13  -2   14.00    1.70
  -4 -13   2   19.70    2.10
  -4 -13   2   18.70    2.20
   4 -13  -2   20.30    1.80
  -4  13   2   17.10    1.80
  -3 -13   2   60.79    2.80
  -3 -13   2   56.99    2.80
   3 -13  -2   58.59    2.60
  -3  13   2   65.29    2.80
  -2 -13   2   34.80    2.00
   2 -13  -2   36.10    1.60
   2 -13  -2   33.90    1.90
  -2 -13   2   33.60    2.00
  -2  13   2   36.20    2.00
  -1 -13   2   11.30    1.40
   1 -13  -2    9.70    1.20
  -1 -13   2    9.00    1.00
   1 -13  -2    9.70    1.10
   1 -13  -2   10.30    1.20
  -1 -13   2    9.50    0.90
  -1 -13   2   11.10    0.90
  -1  13   2    8.90    1.10
   0 -13  -2    6.60    1.00
   0 -13  -2    5.60    0.90
   0 -13   2    6.40    0.70
   0 -13  -2    6.00    1.00
   0 -13   2    6.20    0.70
   0 -13   2    5.30    1.00
   1 -13   2    8.70    0.70
  -1 -13  -2   10.80    1.40
   1 -13   2    9.30    1.10
  -1 -13  -2    9.40    1.20
  -1 -13  -2    8.40    1.10
   1 -13   2    9.00    0.80
  -2 -13  -2    0.20    0.60
  -2 -13  -2    0.30    0.50
  -2 -13  -2    1.00    0.70
   2 -13   2    0.70    0.40
  -2 -13  -2    0.50    0.90
   3 -13   2   20.90    1.30
  -3 -13  -2   22.20    2.00
  -3 -13  -2   23.40    1.90
  -3 -13  -2   24.10    1.70
  -4 -13  -2    3.30    1.00
  -4 -13  -2    5.20    1.40
  -4 -13  -2    5.30    1.30
   4 -13   2    3.10    0.80
   5 -13   2    9.10    1.30
  -5 -13  -2   10.00    1.60
  -5 -13  -2   10.30    1.70
  -5 -14   2  208.28    6.30
   5 -14  -2  188.78    5.70
  -5 -14   2  201.28    6.20
  -4 -14   2  122.09    4.50
   4 -14  -2  130.79    4.20
  -4 -14   2  114.49    4.30
  -4  14   2  124.49    4.30
  -3 -14   2   98.29    3.70
   3 -14  -2   95.19    3.40
  -3 -14   2   94.09    3.70
  -3  14   2   94.59    3.50
  -2 -14   2  265.07    5.50
   2 -14  -2  264.17    6.10
  -2 -14   2  253.57    5.80
  -2 -14   2  275.27    6.40
  -2  14   2  246.48    5.90
  -1 -14   2  293.07    6.60
   1 -14  -2  300.17    7.10
   1 -14  -2  303.57    6.40
  -1 -14   2  306.27    5.80
   1 -14  -2  298.77    6.60
  -1  14   2  304.67    6.20
   0 -14  -2  146.89    4.10
   0 -14   2  144.69    4.00
   0 -14  -2  140.39    4.00
   0 -14   2  143.19    3.20
   0 -14  -2  142.89    4.40
   1 -14   2   75.49    2.00
   1 -14   2   70.69    3.90
  -1 -14  -2   69.69    2.90
  -1 -14  -2   80.19    2.90
  -1 -14  -2   72.59    3.10
  -2 -14  -2  133.79    3.60
  -2 -14  -2  140.59    4.20
  -2 -14  -2  130.99    4.20
  -2 -14  -2  126.69    4.40
   2 -14   2  132.09    3.10
   3 -14   2  110.19    3.00
  -3 -14  -2  105.59    3.90
  -3 -14  -2  110.49    3.60
  -3 -14  -2  116.09    4.00
  -4 -14  -2   27.20    2.40
   4 -14   2   28.10    1.70
  -4 -14  -2   31.20    2.40
  -4 -14  -2   29.60    2.10
  -5 -14  -2   75.19    3.50
  -5 -14  -2   80.09    3.60
  -5 -14  -2   69.29    3.60
  -5 -15   2   18.00    2.40
   5 -15  -2   14.60    1.80
  -5 -15   2   17.60    2.30
   4 -15  -2    0.10    0.80
  -4 -15   2   -0.10    1.30
  -4 -15   2    0.00    1.30
  -4  15   2    1.30    0.90
  -3 -15   2    0.30    1.20
   3 -15  -2    2.50    0.90
  -3 -15   2    3.60    1.20
  -3  15   2    1.50    0.90
  -2 -15   2    3.70    0.80
  -2 -15   2    6.30    1.40
  -2 -15   2    2.10    1.00
   2 -15  -2    3.20    0.90
  -2  15   2    4.20    1.00
   1 -15  -2    8.30    1.20
  -1 -15   2    6.00    0.80
  -1 -15   2    8.00    1.30
   1 -15  -2    6.10    1.10
   0 -15   2    2.60    0.60
   0 -15   2    3.50    1.00
   0 -15  -2    1.60    0.70
   0 -15  -2    3.50    0.90
  -1 -15  -2   21.40    1.80
  -1 -15  -2   20.30    1.70
  -2 -15  -2    1.90    1.00
  -2 -15  -2    1.30    0.80
  -3 -15  -2    6.80    1.50
  -3 -15  -2    6.20    1.10
  -3 -15  -2    4.10    1.10
  -4 -15  -2    9.20    1.40
  -4 -15  -2    8.80    1.70
  -4 -15  -2    6.80    1.40
  -4 -16   2   61.09    3.60
   4 -16  -2   63.69    3.10
  -4 -16   2   62.39    3.30
  -3 -16   2   73.79    2.90
   3 -16  -2   76.59    3.20
  -3 -16   2   74.49    3.60
  -3 -16   2   73.89    3.30
  -3  16   2   75.89    3.20
   2 -16  -2   72.29    3.00
  -2 -16   2   72.99    3.40
  -2 -16   2   72.29    2.60
  -2  16   2   74.29    2.90
   1 -16  -2  731.73   13.30
   1 -16  -2  735.83   13.00
  -1 -16   2  723.93   13.40
  -1 -16   2  734.93   12.20
   0 -16   2   50.89    2.60
   0 -16  -2   55.19    2.60
   0 -16  -2   56.69    2.60
  -1 -16  -2  125.99    4.10
  -1 -16  -2  119.69    4.10
  -2 -16  -2  167.08    5.00
  -2 -16  -2  158.28    4.90
  -3 -16  -2   84.29    3.80
  -3 -16  -2   83.89    3.60
  -4 -16  -2   53.69    2.80
  -4 -16  -2   57.19    3.20
  -4 -16  -2   56.49    3.20
  -4 -17   2    3.00    1.40
  -4 -17   2    0.20    0.90
  -4 -17   2    1.90    1.40
   4 -17  -2    0.10    0.90
   3 -17  -2    4.00    1.10
  -3 -17   2    3.20    0.90
  -3 -17   2    2.80    1.50
  -3  17   2    6.80    1.20
   2 -17  -2   17.80    1.80
  -2 -17   2   16.10    2.00
  -2 -17   2   16.00    1.40
   1 -17  -2    8.00    1.30
  -1 -17   2    8.30    1.00
   1 -17  -2   10.20    1.40
  -1 -17   2    5.40    1.40
   0 -17   2   30.50    2.20
   0 -17  -2   31.50    2.10
   0 -17  -2   31.90    2.10
  -1 -17  -2    0.40    1.00
  -1 -17  -2   -0.20    0.70
  -2 -17  -2    1.50    1.00
  -2 -17  -2    3.40    1.30
  -3 -17  -2    0.50    1.00
  -3 -17  -2    0.00    0.90
  -3 -18   2    8.40    1.90
   3 -18  -2   11.10    1.50
  -3 -18   2    9.00    1.30
   2 -18  -2  140.79    4.50
  -2 -18   2  142.09    4.90
  -2 -18   2  144.79    4.00
  -1 -18   2  160.38    5.10
   1 -18  -2  156.08    4.70
   1 -18  -2  166.08    4.80
   0 -18  -2  132.19    4.30
   0 -18   2  140.79    4.50
   0 -18  -2  138.49    4.40
  -1 -18  -2   25.70    2.10
  -1 -18  -2   28.40    2.30
  -2 -18  -2  495.15   10.40
  -2 -18  -2  484.25   10.50
  -3 -18  -2   78.89    3.70
  -3 -18  -2   84.79    3.90
   2 -19  -2    1.30    0.90
  -2 -19   2   -1.30    1.20
   1 -19  -2    2.00    0.90
  -1 -19   2    4.40    1.50
   0 -19  -2   22.40    2.00
   0 -19  -2   25.90    2.00
  -1 -19  -2    2.20    1.00
  -1 -19  -2   -0.10    0.80
  -2 -19  -2   30.20    2.30
  -2 -19  -2   30.20    2.50
  -1 -20   2   91.59    4.00
   1 -20  -2  103.29    3.80
   0 -20  -2   17.80    1.90
   0 -20  -2   24.10    2.10
  -1 -20  -2   35.20    2.50
  -1 -20  -2   35.60    2.40
   7   0  -3   -1.20    0.70
  -7   0   3    0.50    1.20
   6   0  -3    0.00    0.60
  -6   0   3    0.50    1.00
  -6   0   3    1.30    1.10
  -5   0   3    1.00    0.90
  -5   0   3    0.50    0.60
   5   0  -3   -0.20    0.50
  -5   0   3    1.00    0.80
  -4   0   3    0.40    0.40
  -4   0   3    0.30    0.70
   4   0  -3    0.10    0.40
  -4   0   3   -0.20    0.50
  -4   0   3    0.20    0.60
  -3   0   3    0.40    0.40
  -3   0   3    0.00    0.30
   3   0  -3    0.20    0.30
  -3   0   3    0.50    0.50
  -3   0   3   -0.10    0.30
  -2   0   3    0.30    0.30
   2   0  -3   -0.10    0.20
  -2   0   3    1.50    0.50
  -2   0   3    0.00    0.30
  -2   0   3    0.50    0.30
  -1   0   3   -0.20    0.20
   1   0  -3    0.10    0.20
  -1   0   3    0.90    0.30
  -1   0   3   -0.10    0.20
   0   0  -3    1.70    0.30
   0   0  -3    0.80    0.30
   0   0   3    0.00    0.20
   0   0   3    0.00    0.20
  -1   0  -3    0.10    0.20
   1   0   3    0.20    0.20
  -1   0  -3    0.00    0.20
  -1   0  -3    0.10    0.20
   1   0   3    0.10    0.20
   2   0   3    0.40    0.30
  -2   0  -3    0.00    0.20
  -2   0  -3    0.50    0.30
   2   0   3    0.20    0.30
  -2   0  -3    0.60    0.30
   3   0   3    0.50    0.40
  -3   0  -3   -0.30    0.30
  -3   0  -3    0.00    0.20
  -4   0  -3    0.30    0.50
   4   0   3    0.50    0.50
  -5   0  -3   -0.20    0.50
   5   0   3   -0.20    0.60
   6   0   3    0.80    0.80
  -6   0  -3    0.50    0.70
  -7  -1   3  270.27    7.60
   7  -1  -3  251.37    6.80
   7   1  -3  254.77    6.80
  -7   1   3  258.47    7.40
   6  -1  -3   38.50    2.20
  -6  -1   3   35.30    2.70
  -6  -1   3   38.50    2.50
   6   1  -3   35.50    2.20
  -6   1   3   33.90    2.60
  -5  -1   3  135.99    4.40
  -5  -1   3  134.69    3.90
   5  -1  -3  139.69    4.00
  -5   1   3  142.29    3.80
  -5   1   3  145.29    3.90
  -5   1   3  139.59    4.40
   5   1  -3  136.79    3.90
  -4  -1   3  567.24    9.70
  -4  -1   3  580.94   10.60
  -4  -1   3  568.44   10.60
   4  -1  -3  565.74   10.00
  -4  -1   3  565.24   10.00
  -4   1   3  561.14    9.70
   4   1  -3  555.24    9.80
  -4   1   3  564.94   10.50
  -4   1   3  566.24   10.60
  -4   1   3  556.44    9.90
  -3  -1   3  295.57    5.50
  -3  -1   3  301.17    6.10
  -3  -1   3  306.17    6.10
   3  -1  -3  291.07    5.60
  -3  -1   3  285.27    5.60
   3   1  -3  296.27    5.50
  -3   1   3  299.77    6.10
  -3   1   3  300.77    5.70
  -3   1   3  301.07    6.20
  -3   1   3  282.47    5.40
   2  -1  -3  519.75    8.60
  -2  -1   3  531.35    8.90
  -2  -1   3  526.05    8.50
  -2  -1   3  522.85    8.90
  -2  -1   3  530.15    8.70
  -2   1   3  524.25    9.10
  -2   1   3  515.15    8.50
   2   1  -3  525.95    8.40
  -2   1   3  522.75    8.70
  -2   1   3  528.35    8.90
  -1  -1   3 2108.69   31.30
   1  -1  -3 2179.38   31.20
  -1  -1   3 2139.49   31.50
  -1  -1   3 2123.49   31.10
  -1   1   3 2133.09   31.60
  -1   1   3 2129.19   31.20
   1   1  -3 2135.09   31.50
  -1   1   3 2092.99   31.40
   0  -1  -3  434.16    7.00
   0  -1  -3  439.66    7.10
   0  -1   3  433.36    7.10
   0  -1  -3  438.46    7.40
   0  -1   3  446.26    7.10
   0   1   3  423.06    7.50
   0   1   3  426.66    7.10
   0   1  -3  438.16    7.00
  -1  -1  -3  679.53   10.60
  -1  -1  -3  680.83   10.70
   1  -1   3  687.33   10.70
  -1  -1  -3  679.43   10.80
  -1  -1  -3  698.43   11.00
   1  -1   3  682.43   10.50
   1   1   3  684.23   11.00
   1   1   3  672.03   10.70
   1   1   3  657.03   10.70
  -1   1  -3  674.13   10.40
  -1   1  -3  713.63   10.60
  -2  -1  -3   90.59    2.10
  -2  -1  -3   88.09    2.30
   2  -1   3   91.69    2.20
   2  -1   3   94.09    2.40
   2   1   3   85.39    2.30
  -2   1  -3   88.59    2.30
  -2   1  -3   92.29    2.30
  -2   1  -3   89.59    1.90
   2   1   3   89.09    2.50
  -3  -1  -3  202.58    4.40
  -3  -1  -3  202.68    3.80
   3  -1   3  203.68    4.30
  -3   1  -3  206.38    4.30
   3   1   3  208.18    4.40
  -4  -1  -3  489.95    9.00
   4  -1   3  481.85    8.90
   4   1   3  494.25    9.10
  -4   1  -3  483.75    8.80
   5  -1   3  169.58    4.60
  -5  -1  -3  169.88    4.50
   5   1   3  164.48    4.60
  -5   1  -3  169.58    4.40
   6  -1   3   56.79    2.90
  -6  -1  -3   64.39    2.90
  -6   1  -3   59.89    2.60
   6   1   3   62.59    3.00
   7  -2  -3    0.10    0.90
  -7  -2   3   -0.60    1.10
  -7  -2   3    0.70    1.20
  -7   2   3    0.80    1.10
   6  -2  -3   23.90    1.90
  -6  -2   3   30.30    2.40
  -6  -2   3   29.50    2.30
  -6   2   3   26.00    2.40
   6   2  -3   30.00    2.00
  -5  -2   3   13.60    1.80
  -5  -2   3   13.10    1.50
   5  -2  -3   12.50    1.40
  -5   2   3   12.80    1.40
  -5   2   3   12.40    1.60
  -5   2   3   12.00    1.30
   5   2  -3   10.80    1.20
  -4  -2   3  138.69    3.70
  -4  -2   3  139.29    3.30
   4  -2  -3  134.39    3.60
  -4  -2   3  133.99    3.90
  -4  -2   3  127.39    3.90
   4   2  -3  133.09    3.40
  -4   2   3  133.59    3.60
  -4   2   3  133.39    3.30
  -4   2   3  126.69    3.80
  -4   2   3  137.19    4.00
  -3  -2   3    9.70    0.80
  -3  -2   3    8.90    0.90
  -3  -2   3   12.10    1.20
  -3  -2   3    8.90    0.90
   3  -2  -3   10.40    0.90
  -3   2   3    9.10    1.00
   3   2  -3    8.40    0.70
  -3   2   3    9.20    1.00
  -3   2   3    8.40    0.90
  -3   2   3    8.90    0.80
  -2  -2   3  355.66    6.50
  -2  -2   3  348.87    6.30
  -2  -2   3  355.16    6.40
  -2  -2   3  359.06    6.00
   2  -2  -3  354.16    6.20
  -2   2   3  355.86    6.00
  -2   2   3  358.16    6.40
   2   2  -3  355.26    5.90
  -2   2   3  358.56    6.30
  -2   2   3  347.77    6.70
   1  -2  -3   38.80    1.30
  -1  -2   3   39.90    1.30
   1  -2  -3   41.70    1.30
  -1  -2   3   41.10    1.40
  -1  -2   3   39.30    1.20
  -1   2   3   40.70    1.30
  -1   2   3   42.10    1.30
  -1   2   3   39.40    1.50
   0  -2   3   88.19    1.90
   0  -2   3   87.59    2.00
   0  -2  -3   88.69    2.10
   0  -2  -3   87.89    2.30
   0  -2  -3   87.29    2.00
   0   2  -3   89.59    1.80
   0   2   3   87.39    2.10
   0   2   3   87.59    2.40
  -1  -2  -3  161.98    3.40
  -1  -2  -3  159.48    3.20
   1  -2   3  165.28    3.10
  -1  -2  -3  157.38    3.50
   1  -2   3  162.38    2.90
  -1  -2  -3  156.28    3.30
   1   2   3  161.98    3.40
   1   2   3  166.98    3.60
  -1   2  -3  167.98    3.00
   1   2   3  164.58    3.30
   2  -2   3  134.59    2.80
  -2  -2  -3  135.09    3.30
  -2  -2  -3  133.79    3.10
   2  -2   3  137.69    3.10
  -2  -2  -3  131.49    2.80
  -2   2  -3  136.09    2.90
  -2   2  -3  134.79    3.00
   2   2   3  134.89    3.10
   2   2   3  133.19    3.30
   3  -2   3   89.79    2.40
  -3  -2  -3   88.49    2.20
  -3  -2  -3   87.19    2.60
   3   2   3   83.99    2.50
  -3   2  -3   82.49    2.40
   4  -2   3    8.00    1.00
  -4  -2  -3    7.70    1.00
  -4   2  -3    7.20    0.90
   4   2   3    5.70    0.90
  -5  -2  -3    0.20    0.60
   5  -2   3    0.90    0.70
  -5   2  -3    0.90    0.60
   5   2   3    0.00    0.70
   6  -2   3   -0.80    0.70
  -6  -2  -3    0.80    0.80
   6   2   3    0.20    0.80
  -7  -3   3   41.70    2.90
  -7  -3   3   51.59    3.30
   7  -3  -3   42.70    2.70
  -7   3   3   43.30    3.10
  -6  -3   3   43.40    2.80
   6  -3  -3   42.50    2.40
  -6  -3   3   42.70    2.70
  -6   3   3   42.80    2.40
  -6   3   3   44.20    2.80
  -5  -3   3  149.19    4.30
   5  -3  -3  129.99    4.00
  -5  -3   3  144.49    4.60
  -5  -3   3  139.09    3.70
   5   3  -3  140.29    3.90
  -5   3   3  137.49    4.40
  -5   3   3  149.79    4.20
  -4  -3   3  436.46    8.80
   4  -3  -3  449.46    8.40
  -4  -3   3  450.95    8.90
  -4  -3   3  443.06    8.40
  -4   3   3  448.86    8.80
  -4   3   3  448.76    8.50
  -4   3   3  449.26    7.80
   4   3  -3  448.86    8.10
  -3  -3   3  216.58    4.70
  -3  -3   3  223.38    5.00
  -3  -3   3  233.28    5.00
  -3  -3   3  222.18    4.20
   3  -3  -3  226.38    4.70
  -3   3   3  228.78    5.20
  -3   3   3  220.98    4.90
  -3   3   3  217.68    4.20
  -3   3   3  216.08    4.70
   3   3  -3  221.78    4.40
  -2  -3   3   71.59    1.80
  -2  -3   3   73.69    2.10
  -2  -3   3   74.49    2.20
   2  -3  -3   73.19    2.10
  -2  -3   3   75.59    2.10
  -2   3   3   77.29    2.40
   2   3  -3   79.19    1.80
  -2   3   3   76.99    2.20
  -2   3   3   75.39    2.20
  -1  -3   3  311.57    5.30
  -1  -3   3  313.57    5.20
   1  -3  -3  315.67    5.40
   1  -3  -3  313.37    5.60
   1  -3  -3  316.97    5.90
  -1  -3   3  315.77    5.70
  -1   3   3  314.77    6.00
  -1   3   3  316.97    5.60
  -1   3   3  312.27    5.50
   0  -3   3 1008.00   14.70
   0  -3  -3  991.80   15.10
   0  -3   3 1006.50   15.10
   0  -3  -3  987.10   15.30
   0  -3  -3  993.30   15.70
   0   3  -3 1044.90   14.40
   0   3   3  941.31   15.80
   0   3   3  977.40   15.10
  -1  -3  -3  953.00   15.20
  -1  -3  -3  986.50   15.10
  -1  -3  -3  981.00   15.00
  -1  -3  -3  983.10   15.50
   1  -3   3  997.90   14.40
   1  -3   3  972.50   14.60
   1   3   3  949.51   14.90
  -1   3  -3 1015.80   14.40
   1   3   3  954.70   15.20
   1   3   3  985.10   15.60
  -2  -3  -3  591.84    9.70
   2  -3   3  604.24    9.70
   2  -3   3  594.74    9.40
  -2  -3  -3  593.54   10.00
  -2  -3  -3  586.94   10.30
   2   3   3  592.34    9.70
   2   3   3  602.44   10.40
  -2   3  -3  612.14    9.50
   2   3   3  595.24   10.00
  -3  -3  -3  898.01   14.80
  -3  -3  -3  906.41   14.30
   3  -3   3  903.61   14.40
   3   3   3  935.71   14.90
  -3   3  -3  918.61   14.40
  -4  -3  -3  244.58    5.40
   4  -3   3  242.28    5.20
  -4   3  -3  240.18    5.00
   4   3   3  228.28    5.40
  -5  -3  -3  317.17    7.00
   5  -3   3  319.87    6.90
  -5   3  -3  320.17    6.60
   5   3   3  321.07    7.20
   6  -3   3   12.80    1.60
  -6  -3  -3   12.00    1.60
   6   3   3   12.10    1.70
  -7  -4   3    8.90    1.90
  -7  -4   3    9.80    1.80
   7  -4  -3   13.50    1.90
  -7   4   3   11.20    2.00
  -6  -4   3   -0.10    1.10
  -6  -4   3   -1.50    1.00
   6  -4  -3   -0.30    0.70
  -6   4   3    1.80    0.90
  -6   4   3    0.10    1.10
  -5  -4   3    8.00    1.10
   5  -4  -3    9.90    1.30
  -5  -4   3    6.70    1.10
  -5  -4   3    8.70    1.50
  -5  -4   3    7.50    1.40
  -5   4   3   12.70    1.50
  -5   4   3    9.10    1.40
   4  -4  -3    1.10    0.60
  -4  -4   3    0.30    0.50
  -4  -4   3    0.10    0.80
  -4  -4   3    0.70    0.80
   4   4  -3    0.60    0.40
  -4   4   3   -0.20    0.70
  -4   4   3    0.80    0.90
  -3  -4   3    0.60    0.40
   3  -4  -3    0.90    0.40
  -3  -4   3    0.40    0.40
  -3  -4   3    0.20    0.50
  -3  -4   3    0.20    0.60
  -3   4   3    1.50    0.70
  -3   4   3    0.50    0.40
   3   4  -3    0.50    0.30
  -3   4   3    0.30    0.60
  -3   4   3    0.00    0.30
  -2  -4   3  365.86    5.90
   2  -4  -3  357.36    6.50
  -2  -4   3  363.66    6.60
  -2  -4   3  353.46    6.40
  -2  -4   3  362.16    6.50
   2  -4  -3  358.46    6.20
  -2   4   3  367.46    6.50
  -2   4   3  353.76    6.60
  -2   4   3  365.56    7.00
   2   4  -3  371.16    6.00
  -1  -4   3   55.39    1.70
   1  -4  -3   57.59    1.80
  -1  -4   3   56.69    1.40
   1  -4  -3   55.39    1.60
   1  -4  -3   55.19    2.00
  -1  -4   3   57.69    1.40
  -1   4   3   55.99    2.00
  -1   4   3   55.59    1.60
  -1   4   3   56.89    1.70
   0  -4  -3  178.98    4.10
   0  -4  -3  180.48    4.10
   0  -4  -3  176.68    3.70
   0  -4  -3  176.78    3.60
   0   4   3  183.68    4.20
   0   4   3  179.28    3.50
   1  -4   3   61.09    1.40
  -1  -4  -3   63.29    2.10
  -1  -4  -3   60.99    1.80
  -1  -4  -3   60.79    1.90
   1  -4   3   62.19    1.30
  -1  -4  -3   61.29    1.80
   1   4   3   60.29    1.90
   1   4   3   57.89    1.70
   2  -4   3   29.20    1.00
  -2  -4  -3   28.50    1.50
   2  -4   3   27.20    1.10
  -2  -4  -3   27.40    1.20
  -2  -4  -3   27.30    1.30
  -2   4  -3   29.40    1.00
   2   4   3   28.10    1.10
   2   4   3   28.60    1.50
   2   4   3   28.90    1.40
  -3  -4  -3    3.80    0.80
  -3  -4  -3    3.90    0.60
   3  -4   3    4.40    0.60
   3   4   3    4.50    0.70
   3   4   3    3.90    0.60
   4  -4   3   64.19    2.30
  -4  -4  -3   60.49    2.50
   4   4   3   66.99    2.60
  -4   4  -3   63.79    2.10
   5  -4   3   16.00    1.40
  -5  -4  -3   19.40    1.60
   5   4   3   15.80    1.70
   6  -4   3    4.40    1.10
  -6  -4  -3    5.20    1.20
   6   4   3    4.10    1.20
  -7  -5   3  164.38    5.70
   7  -5  -3  157.68    5.30
  -7  -5   3  155.78    5.50
  -7   5   3  164.28    5.60
  -6  -5   3   74.09    3.50
  -6  -5   3   74.29    3.60
   6  -5  -3   74.99    3.30
  -6   5   3   73.49    3.50
  -6   5   3   81.39    3.40
  -5  -5   3  396.36    7.90
  -5  -5   3  399.26    8.50
  -5  -5   3  409.26    8.70
   5  -5  -3  401.36    8.30
  -5  -5   3  403.46    8.80
  -5   5   3  390.66    8.50
  -5   5   3  397.86    8.40
   4  -5  -3  328.17    6.80
  -4  -5   3  330.77    6.70
  -4  -5   3  326.47    7.10
  -4  -5   3  327.07    7.10
  -4  -5   3  336.57    7.00
  -4   5   3  345.27    7.10
  -4   5   3  334.57    7.00
   3  -5  -3  910.21   14.80
  -3  -5   3  898.61   14.80
  -3  -5   3  900.71   14.90
  -3  -5   3  888.31   14.90
  -3   5   3  908.01   13.80
  -3   5   3  921.41   14.90
  -3   5   3  910.71   15.40
  -3   5   3  902.01   14.80
   2  -5  -3   48.80    2.00
  -2  -5   3   46.10    1.70
  -2  -5   3   46.10    1.20
  -2  -5   3   45.70    1.60
   2  -5  -3   45.30    1.50
   2  -5  -3   44.60    1.70
  -2  -5   3   51.49    1.80
  -2   5   3   48.80    1.70
   2   5  -3   50.29    1.40
  -2   5   3   44.80    1.90
  -2   5   3   45.80    1.80
   1  -5  -3  355.96    6.50
   1  -5  -3  351.06    6.90
  -1  -5   3  364.46    6.40
  -1  -5   3  365.86    6.40
   1  -5  -3  366.46    6.30
  -1  -5   3  368.76    5.90
  -1  -5   3  365.06    5.90
  -1   5   3  369.26    6.20
  -1   5   3  358.06    7.00
  -1   5   3  361.96    6.40
   0  -5  -3 1273.87   19.10
   0  -5   3 1303.97   17.90
   0  -5  -3 1251.77   19.30
   0  -5  -3 1276.97   19.90
   0  -5  -3 1235.68   19.80
   0   5   3 1214.88   18.90
   0   5   3 1226.78   18.80
  -1  -5  -3  335.27    6.10
   1  -5   3  339.87    5.10
  -1  -5  -3  337.07    6.00
  -1  -5  -3  331.87    6.60
  -1  -5  -3  337.37    6.30
   1  -5   3  338.27    5.20
   1   5   3  343.87    6.30
   1   5   3  332.77    5.80
  -2  -5  -3  330.07    6.30
   2  -5   3  327.67    5.50
  -2  -5  -3  340.07    6.80
   2  -5   3  341.17    5.80
  -2  -5  -3  323.57    6.10
   2   5   3  333.67    5.90
   2   5   3  326.67    6.40
   2   5   3  348.57    7.60
   3  -5   3  386.06    6.80
  -3  -5  -3  392.36    7.50
  -3  -5  -3  393.96    7.10
   3   5   3  382.36    7.50
   3   5   3  386.96    6.80
  -4  -5  -3  191.88    4.90
  -4  -5  -3  189.98    4.30
   4  -5   3  197.38    4.40
   4   5   3  191.68    4.90
  -5  -5  -3   32.30    2.00
   5  -5   3   32.30    1.90
   5   5   3   33.90    2.10
  -6  -5  -3   36.80    2.40
   6  -5   3   36.80    2.30
   6   5   3   32.80    2.40
   7  -6  -3   -1.30    0.80
  -7  -6   3    0.20    1.30
  -7  -6   3    0.30    1.10
  -7   6   3   -1.20    0.90
  -6  -6   3   55.99    3.10
   6  -6  -3   54.09    2.90
  -6  -6   3   57.99    3.30
  -6   6   3   57.09    2.90
  -6   6   3   58.09    3.10
  -5  -6   3   52.19    2.40
  -5  -6   3   52.59    2.80
  -5  -6   3   57.19    2.80
   5  -6  -3   52.29    2.50
  -5  -6   3   50.89    2.80
  -5   6   3   56.99    2.70
  -5   6   3   55.19    2.70
   4  -6  -3   38.20    1.90
  -4  -6   3   37.00    1.90
  -4  -6   3   37.20    2.10
  -4  -6   3   38.00    2.20
  -4  -6   3   35.70    1.90
  -4   6   3   35.30    2.10
  -4   6   3   38.00    2.10
   3  -6  -3   69.89    2.40
  -3  -6   3   67.39    2.40
  -3  -6   3   67.79    2.50
  -3  -6   3   69.29    2.50
  -3   6   3   71.59    2.60
  -3   6   3   71.09    2.40
   2  -6  -3   31.90    1.70
  -2  -6   3   32.40    1.00
   2  -6  -3   35.60    1.60
  -2  -6   3   31.10    1.50
  -2  -6   3   32.00    1.30
   2  -6  -3   30.60    1.20
  -2  -6   3   33.00    1.40
  -2   6   3   37.40    1.80
  -2   6   3   31.70    1.40
  -1  -6   3   26.70    1.20
  -1  -6   3   28.40    1.00
  -1  -6   3   26.80    1.20
  -1  -6   3   29.00    0.90
   1  -6  -3   27.00    1.30
   1  -6  -3   25.90    1.50
   1  -6  -3   27.40    1.20
  -1   6   3   26.00    1.50
  -1   6   3   29.70    1.10
  -1   6   3   26.10    1.30
   0  -6  -3  445.56    8.30
   0  -6  -3  432.86    7.90
   0  -6  -3  456.35    8.40
   0  -6  -3  452.35    7.30
   0  -6  -3  443.26    7.60
   0   6   3  436.36    7.20
   0   6   3  431.56    7.40
  -1  -6  -3  118.89    2.90
  -1  -6  -3  113.79    2.70
   1  -6   3  118.19    1.90
  -1  -6  -3  113.09    3.30
   1  -6   3  116.89    2.00
  -1  -6  -3  118.39    3.10
   1   6   3  116.19    2.60
  -2  -6  -3  260.27    5.50
  -2  -6  -3  270.07    5.90
   2  -6   3  266.07    4.70
   2  -6   3  264.17    4.50
  -2  -6  -3  254.27    5.20
  -2  -6  -3  255.77    5.20
   2   6   3  264.97    4.80
   2   6   3  257.77    5.40
  -3  -6  -3  167.98    3.90
  -3  -6  -3  173.08    4.20
   3  -6   3  165.38    3.50
   3   6   3  166.18    4.20
   3   6   3  169.98    3.60
  -4  -6  -3    0.20    0.50
  -4  -6  -3    0.10    0.60
   4  -6   3    0.20    0.50
   4   6   3    0.80    0.60
  -5  -6  -3   -0.10    0.80
   5  -6   3    2.60    0.80
   5   6   3    0.60    0.70
  -6  -6  -3   19.20    2.00
   6  -6   3   13.70    1.60
   6   6   3   16.20    1.90
  -6  -7   3  144.69    4.90
   6  -7  -3  146.79    4.80
  -6  -7   3  142.99    5.20
  -6   7   3  153.18    4.90
  -6   7   3  141.29    4.80
  -5  -7   3   12.30    1.60
   5  -7  -3   15.50    1.60
  -5  -7   3   15.80    1.90
  -5  -7   3   15.50    1.60
  -5   7   3   16.90    1.80
  -5   7   3   16.20    1.80
  -4  -7   3  317.77    7.00
  -4  -7   3  321.77    6.90
  -4  -7   3  326.57    6.80
   4  -7  -3  317.27    6.90
  -4   7   3  316.37    7.00
  -4   7   3  328.87    6.90
  -3  -7   3  454.55    8.30
   3  -7  -3  450.55    7.60
  -3  -7   3  437.76    8.30
  -3  -7   3  441.06    8.30
  -3  -7   3  447.76    8.30
   3  -7  -3  431.06    8.30
  -3   7   3  445.76    8.10
  -3   7   3  436.96    8.40
  -2  -7   3  287.87    5.60
   2  -7  -3  278.47    5.70
  -2  -7   3  284.57    5.40
  -2  -7   3  277.87    5.30
   2  -7  -3  281.27    5.20
  -2   7   3  273.47    6.10
  -2   7   3  275.27    5.30
  -2   7   3  279.67    5.70
  -1  -7   3  650.83   10.90
  -1  -7   3  682.63   10.90
   1  -7  -3  665.63   10.90
  -1  -7   3  672.63   10.30
   1  -7  -3  694.73   11.90
   1  -7  -3  678.63   11.40
  -1  -7   3  677.63   10.30
  -1   7   3  642.74   11.80
  -1   7   3  681.23   11.10
  -1   7   3  658.73   10.50
   0  -7  -3  986.70   16.50
   0  -7  -3 1010.20   16.50
   0  -7  -3  981.70   15.20
   0  -7  -3  996.20   16.00
   0  -7  -3 1009.60   15.70
   0   7   3  983.70   15.00
   0   7   3  994.60   15.40
  -1  -7  -3  303.27    5.60
   1  -7   3  304.17    4.50
  -1  -7  -3  302.17    5.90
   1  -7   3  306.67    4.50
  -1  -7  -3  288.67    6.00
  -1  -7  -3  301.67    6.50
   1   7   3  305.27    5.40
  -2  -7  -3    3.30    0.70
  -2  -7  -3    4.50    0.90
   2  -7   3    3.10    0.40
  -2  -7  -3    3.60    0.70
   2  -7   3    3.10    0.40
  -2  -7  -3    3.30    0.70
   2   7   3    3.10    0.50
   2   7   3    3.10    0.60
   3  -7   3  558.24    9.10
  -3  -7  -3  552.94    9.90
  -3  -7  -3  547.85   10.00
   3   7   3  550.64   10.20
  -4  -7  -3  270.97    5.80
   4  -7   3  261.67    5.40
  -4  -7  -3  258.37    6.10
   4   7   3  263.87    6.20
   5  -7   3  110.19    3.50
  -5  -7  -3  111.99    4.00
   5   7   3  115.49    4.00
  -6  -7  -3  109.09    4.20
   6  -7   3  106.59    3.70
   6   7   3   98.99    4.10
  -6  -8   3    1.20    1.10
  -6  -8   3    0.60    1.40
   6  -8  -3    0.70    0.90
  -6   8   3    0.90    0.90
  -6   8   3    0.90    1.00
  -5  -8   3   13.40    1.60
  -5  -8   3   10.80    1.60
  -5  -8   3   12.20    1.70
   5  -8  -3   13.90    1.60
  -5   8   3   14.30    1.70
  -5   8   3   14.10    1.70
   4  -8  -3   21.80    1.60
  -4  -8   3   20.20    1.70
  -4  -8   3   20.70    1.60
  -4  -8   3   22.50    1.70
  -4  -8   3   20.70    1.90
  -4   8   3   23.50    1.70
  -4   8   3   20.50    1.90
   3  -8  -3    5.50    0.70
  -3  -8   3    5.90    0.90
  -3  -8   3    4.30    0.70
  -3  -8   3    4.70    1.00
  -3  -8   3    4.50    0.90
   3  -8  -3    4.90    0.90
  -3   8   3    4.40    1.00
  -3   8   3    5.90    1.00
   2  -8  -3    0.70    0.50
   2  -8  -3    1.50    0.50
  -2  -8   3    1.20    0.60
  -2  -8   3    1.60    0.60
  -2  -8   3    2.00    0.50
  -2  -8   3    4.90    0.70
  -2   8   3    2.40    0.80
  -2   8   3    1.30    0.60
  -1  -8   3   16.60    1.00
  -1  -8   3   15.20    1.00
   1  -8  -3   15.70    1.20
   1  -8  -3   17.70    1.10
  -1  -8   3   16.40    0.80
  -1  -8   3   15.10    0.70
  -1   8   3   16.50    1.30
  -1   8   3   16.30    0.80
  -1   8   3   17.10    1.20
   0  -8  -3   14.20    1.20
   0  -8  -3   14.10    1.10
   0  -8  -3   12.80    1.00
   0  -8  -3   11.70    1.10
   0  -8  -3   12.60    0.80
   0  -8   3   12.40    0.40
   0  -8   3   12.00    0.80
   0   8   3   11.40    0.60
   0   8   3   12.20    0.90
   1  -8   3    2.70    0.50
  -1  -8  -3    1.90    0.50
  -1  -8  -3    3.90    0.80
  -1  -8  -3    2.90    0.60
  -1  -8  -3    4.40    0.80
   1  -8   3    3.90    0.30
   1   8   3    2.90    0.50
  -2  -8  -3   27.40    1.80
  -2  -8  -3   30.80    1.50
   2  -8   3   29.60    1.10
  -2  -8  -3   30.80    1.70
   2  -8   3   30.40    1.00
  -2  -8  -3   29.40    1.60
   2   8   3   31.50    1.60
   2   8   3   27.00    1.10
  -3  -8  -3    1.00    0.70
   3  -8   3    0.70    0.40
  -3  -8  -3    1.30    0.70
   3   8   3    1.30    0.60
   4  -8   3    1.00    0.50
  -4  -8  -3    0.50    0.60
  -4  -8  -3    0.80    0.80
   4   8   3    0.40    0.70
  -5  -8  -3    0.30    0.70
   5  -8   3    0.00    0.60
   5   8   3   -0.40    0.70
  -6  -8  -3    0.60    1.00
   6  -8   3    0.30    0.70
   6   8   3    0.50    0.90
   6  -9  -3   77.09    3.50
  -6  -9   3   81.29    4.10
  -6   9   3   74.59    3.60
  -6   9   3   79.49    3.50
   5  -9  -3    3.50    1.00
  -5  -9   3    3.60    1.20
  -5  -9   3    1.00    1.10
  -5  -9   3    4.30    1.20
  -5   9   3    4.40    1.20
  -5   9   3    2.80    1.10
  -4  -9   3  147.59    4.40
   4  -9  -3  153.78    4.40
  -4  -9   3  154.48    4.20
  -4  -9   3  154.88    4.40
  -4   9   3  150.58    4.10
  -4   9   3  145.49    4.40
  -3  -9   3  321.07    6.80
   3  -9  -3  325.57    6.80
  -3  -9   3  311.67    6.70
  -3  -9   3  321.47    6.60
  -3  -9   3  322.27    6.40
  -3   9   3  309.97    6.80
  -3   9   3  326.57    6.30
  -2  -9   3  100.59    2.90
  -2  -9   3   99.79    2.70
   2  -9  -3  100.59    2.70
  -2  -9   3   97.69    2.70
  -2  -9   3  105.79    3.10
   2  -9  -3   99.49    3.10
  -2   9   3  100.09    3.10
  -2   9   3  100.09    2.60
  -1  -9   3  388.26    7.30
   1  -9  -3  399.06    7.70
  -1  -9   3  397.36    7.10
  -1  -9   3  396.66    6.50
  -1  -9   3  405.56    6.90
   1  -9  -3  400.46    7.30
  -1   9   3  389.86    7.30
   0  -9   3  853.81   12.30
   0  -9  -3  842.02   13.80
   0  -9   3  829.82   13.20
   0  -9  -3  848.32   13.10
   0  -9  -3  827.82   14.00
   0  -9   3  827.02   12.10
   0  -9  -3  847.02   14.60
   0  -9   3  841.42   13.50
   0  -9   3  840.12   12.10
   0   9   3  851.31   13.50
  -1  -9  -3  342.17    6.20
  -1  -9  -3  325.97    6.60
  -1  -9  -3  318.37    6.70
   1  -9   3  335.97    6.00
   1  -9   3  342.37    5.20
  -1  -9  -3  333.07    7.20
   1   9   3  323.67    5.90
  -2  -9  -3   37.30    1.90
  -2  -9  -3   35.30    1.70
  -2  -9  -3   33.50    1.80
   2  -9   3   35.80    1.20
   2  -9   3   34.20    1.10
   2   9   3   33.80    1.80
   3  -9   3  621.04   10.10
  -3  -9  -3  632.64   11.30
  -3  -9  -3  633.24   11.60
  -3  -9  -3  629.34   11.30
   3   9   3  606.04   11.40
  -4  -9  -3  394.56    8.10
   4  -9   3  400.46    7.40
  -4  -9  -3  396.76    8.40
   4   9   3  406.66    8.60
  -5  -9  -3   90.89    3.70
   5  -9   3   84.89    2.90
   5   9   3   79.29    3.50
   6  -9   3  216.38    5.60
  -6  -9  -3  211.48    6.30
   6   9   3  219.88    6.50
  -6 -10   3    6.60    1.80
   6 -10  -3    5.70    1.30
  -6 -10   3    7.90    1.70
   5 -10  -3    1.60    1.00
  -5 -10   3    3.30    1.50
  -5 -10   3    5.40    1.30
  -5  10   3    2.90    1.20
  -5  10   3    3.00    1.10
  -4 -10   3    3.70    1.10
   4 -10  -3    5.10    1.00
  -4 -10   3    3.90    1.30
  -4  10   3    2.50    0.90
  -3 -10   3    2.00    0.60
   3 -10  -3    1.70    0.70
  -3 -10   3    2.20    0.90
  -3 -10   3    2.40    0.80
  -3  10   3    1.80    0.90
  -2 -10   3   25.80    1.60
   2 -10  -3   26.30    1.30
   2 -10  -3   27.20    1.60
  -2 -10   3   24.10    1.60
  -2 -10   3   25.20    1.30
  -2 -10   3   28.20    1.40
  -2  10   3   26.80    1.70
  -1 -10   3  158.38    3.90
  -1 -10   3  154.48    3.40
   1 -10  -3  148.49    3.70
  -1 -10   3  156.18    3.10
  -1 -10   3  150.28    3.60
   1 -10  -3  158.78    4.10
  -1  10   3  156.98    3.80
   0 -10   3   69.69    2.00
   0 -10  -3   66.29    2.40
   0 -10   3   64.69    1.90
   0 -10   3   67.09    1.40
   0 -10  -3   69.09    2.80
   0 -10   3   64.89    2.20
   0 -10   3   66.49    1.30
   0 -10  -3   66.39    1.90
   0 -10  -3   65.09    2.50
   0 -10   3   67.59    1.30
   0  10   3   66.79    2.20
   1 -10   3   35.60    1.30
   1 -10   3   33.20    0.70
   1 -10   3   34.70    1.50
  -1 -10  -3   35.50    1.50
  -1 -10  -3   32.50    1.70
  -1 -10  -3   34.30    1.80
  -1 -10  -3   31.40    1.90
   1 -10   3   33.00    0.70
   1  10   3   34.10    1.40
   2 -10   3   26.80    1.00
  -2 -10  -3   25.10    1.50
  -2 -10  -3   25.50    1.70
  -2 -10  -3   27.80    1.80
  -3 -10  -3   11.10    1.30
   3 -10   3   10.40    0.80
  -3 -10  -3   10.40    1.30
  -3 -10  -3   10.60    1.30
   3  10   3    8.90    1.20
  -4 -10  -3    9.10    1.30
  -4 -10  -3   10.40    1.50
   4 -10   3    9.70    1.00
   4  10   3    8.60    1.30
   5 -10   3    1.40    0.70
  -5 -10  -3    1.80    1.00
   5  10   3    0.60    0.90
   6 -11  -3  118.49    4.50
  -6 -11   3  112.89    4.90
  -6 -11   3  115.19    4.50
   5 -11  -3  218.48    6.10
  -5 -11   3  235.48    6.30
  -5 -11   3  223.48    6.40
  -5  11   3  216.98    6.20
  -4 -11   3  233.58    6.00
  -4 -11   3  225.58    5.90
   4 -11  -3  224.88    5.80
  -4  11   3  226.38    6.00
  -3 -11   3  615.94   11.60
  -3 -11   3  623.44   11.40
   3 -11  -3  630.84   11.60
  -3  11   3  630.34   11.60
   2 -11  -3   31.80    1.80
  -2 -11   3   32.90    1.80
  -2 -11   3   35.40    2.00
  -2 -11   3   31.60    1.50
   2 -11  -3   33.40    1.60
  -2  11   3   29.70    1.90
  -1 -11   3  104.19    2.40
  -1 -11   3  104.19    3.10
   1 -11  -3  103.69    3.30
  -1 -11   3  102.19    2.90
   1 -11  -3  106.89    3.10
  -1 -11   3  109.49    2.40
  -1  11   3  106.79    3.10
   0 -11   3  763.62   12.20
   0 -11  -3  750.42   13.20
   0 -11   3  758.12   12.70
   0 -11   3  762.62   11.40
   0 -11   3  767.72   11.40
   0 -11  -3  761.92   13.00
   0 -11  -3  761.52   13.80
   0  11   3  772.82   12.60
  -1 -11  -3  168.98    4.80
   1 -11   3  166.28    2.80
   1 -11   3  163.78    2.80
  -1 -11  -3  165.68    4.40
  -1 -11  -3  166.88    3.80
   1 -11   3  166.58    3.80
   1  11   3  171.78    4.50
  -2 -11  -3  127.09    3.90
  -2 -11  -3  133.39    3.90
  -2 -11  -3  128.89    3.50
   3 -11   3  315.87    5.70
  -3 -11  -3  318.77    6.80
  -3 -11  -3  304.07    7.00
  -3 -11  -3  313.87    7.20
   3  11   3  313.37    7.10
  -4 -11  -3   89.19    3.60
  -4 -11  -3   84.99    3.40
  -4 -11  -3   87.39    3.40
   4 -11   3   85.89    2.60
   4  11   3   83.79    3.40
   5 -11   3    3.70    0.90
  -5 -11  -3    3.20    1.20
  -5 -11  -3    2.60    1.10
   5  11   3    5.10    1.30
   5 -12  -3    4.40    1.20
  -5 -12   3    2.80    1.40
  -5 -12   3    1.10    1.40
  -5  12   3    3.30    1.20
  -4 -12   3    6.90    1.50
   4 -12  -3    5.80    1.20
  -4 -12   3    4.50    1.40
  -4  12   3    4.70    1.20
   3 -12  -3   32.80    2.00
  -3 -12   3   26.70    1.90
  -3 -12   3   31.00    2.20
  -3  12   3   29.80    2.00
  -2 -12   3  110.19    3.50
   2 -12  -3  107.79    3.60
  -2 -12   3  118.19    3.20
   2 -12  -3  115.89    3.20
  -2 -12   3  114.09    3.40
  -2  12   3  119.09    3.60
   1 -12  -3   87.49    2.80
   1 -12  -3   86.09    3.30
  -1 -12   3   87.89    2.20
  -1 -12   3   81.09    2.90
  -1 -12   3   84.69    2.70
   1 -12  -3   84.89    3.00
  -1 -12   3   88.89    2.10
  -1  12   3   87.49    2.90
   0 -12   3  104.99    3.10
   0 -12   3  105.79    2.10
   0 -12   3  103.99    2.10
   0 -12  -3  103.69    3.30
   0 -12   3  104.19    3.10
   0 -12  -3  102.29    3.30
   0 -12  -3  105.19    3.70
   0  12   3  105.29    3.00
   1 -12   3    0.30    0.20
  -1 -12  -3    0.40    0.50
   1 -12   3   -0.40    0.60
  -1 -12  -3   -0.20    0.60
   1 -12   3    0.20    0.20
  -1 -12  -3    0.50    0.60
  -1 -12  -3    0.70    0.50
  -2 -12  -3   17.70    1.60
  -2 -12  -3   17.90    1.30
  -2 -12  -3   18.60    1.60
  -3 -12  -3   44.80    2.50
  -3 -12  -3   43.10    2.40
  -3 -12  -3   45.60    2.30
   3  12   3   47.30    2.50
  -4 -12  -3   48.10    2.60
  -4 -12  -3   43.60    2.60
  -4 -12  -3   43.40    2.50
   4  12   3   41.70    2.50
  -5 -12  -3   22.30    2.30
  -5 -12  -3   21.30    2.10
  -5 -12  -3   19.10    2.20
   5  12   3   24.90    2.20
  -5 -13   3   65.89    3.50
  -5 -13   3   68.69    3.60
   5 -13  -3   68.29    3.30
  -5  13   3   64.39    3.30
  -4 -13   3  181.68    5.40
   4 -13  -3  178.88    5.30
  -4 -13   3  184.68    5.50
  -4  13   3  185.28    5.40
  -3 -13   3  232.88    6.00
   3 -13  -3  230.88    5.90
  -3 -13   3  228.58    5.70
  -3  13   3  231.08    5.80
   2 -13  -3   61.49    2.70
   2 -13  -3   59.69    2.30
  -2 -13   3   61.19    2.50
  -2 -13   3   62.59    2.80
  -2  13   3   58.19    2.60
  -1 -13   3   85.19    2.30
  -1 -13   3   87.89    2.20
   1 -13  -3   80.59    2.80
   1 -13  -3   86.59    3.40
   1 -13  -3   83.19    3.10
  -1 -13   3   83.39    3.00
  -1 -13   3   85.59    2.70
  -1  13   3   91.49    3.00
   0 -13  -3  500.75    9.80
   0 -13  -3  518.55    9.80
   0 -13  -3  512.65   10.50
   0 -13   3  515.95    9.50
   0 -13   3  504.35    8.10
   0  13   3  520.85    9.20
  -1 -13  -3  157.48    4.50
   1 -13   3  166.78    2.90
  -1 -13  -3  170.28    4.60
  -1 -13  -3  173.88    5.20
  -2 -13  -3  100.79    3.10
  -2 -13  -3  104.49    3.70
  -2 -13  -3  106.49    3.70
  -3 -13  -3  391.66    8.20
  -3 -13  -3  397.26    8.80
  -3 -13  -3  389.16    8.50
  -4 -13  -3   65.69    3.30
  -4 -13  -3   64.19    3.10
  -4 -13  -3   59.49    2.90
  -5 -13  -3  102.49    3.90
  -5 -13  -3   89.89    3.80
  -5 -13  -3   91.19    4.20
  -5 -14   3    1.40    1.50
   5 -14  -3    0.90    1.00
  -5 -14   3    0.70    1.30
  -5  14   3    1.20    1.00
   4 -14  -3   17.40    1.90
  -4 -14   3   17.00    2.10
  -4 -14   3   15.80    2.00
  -4  14   3   13.80    1.70
   3 -14  -3   -0.10    0.60
  -3 -14   3    0.60    1.10
  -3 -14   3    1.30    1.10
  -3  14   3   -0.10    0.80
   2 -14  -3    0.60    0.70
  -2 -14   3   -1.10    0.90
   2 -14  -3    1.20    0.70
  -2 -14   3    0.40    0.50
  -2 -14   3   -0.90    0.70
  -2  14   3   -0.40    0.70
   1 -14  -3    4.00    0.90
   1 -14  -3    5.10    1.10
   1 -14  -3    4.40    1.10
  -1 -14   3    3.00    1.10
  -1  14   3    5.00    1.00
   0 -14   3    9.40    1.30
   0 -14  -3    7.60    1.30
   0 -14  -3    7.40    1.20
   0 -14  -3    8.80    1.20
  -1 -14  -3   72.49    3.00
  -1 -14  -3   64.39    2.80
  -2 -14  -3    1.50    0.80
  -2 -14  -3    1.20    1.00
  -2 -14  -3    1.10    0.60
  -3 -14  -3   42.40    2.50
  -3 -14  -3   44.40    2.70
  -3 -14  -3   49.10    2.40
  -4 -14  -3   12.40    1.60
  -4 -14  -3   11.10    1.70
  -4 -14  -3   11.90    1.80
   4 -15  -3   74.19    3.40
  -4 -15   3   71.79    3.60
  -4 -15   3   77.59    3.70
  -4  15   3   75.19    3.50
   3 -15  -3  100.59    3.80
  -3 -15   3  104.49    3.80
  -3 -15   3  101.89    4.00
  -3  15   3  101.69    3.80
  -2 -15   3   96.99    3.30
  -2 -15   3  101.09    2.80
   2 -15  -3   93.39    3.50
  -2 -15   3  100.69    3.80
  -2  15   3   97.79    3.50
   1 -15  -3  293.57    6.90
   1 -15  -3  298.77    6.60
  -1 -15   3  290.37    6.70
  -1  15   3  296.57    6.40
   0 -15  -3  214.78    5.50
   0 -15  -3  205.28    5.50
   0 -15   3  210.78    5.20
  -1 -15  -3  128.69    4.10
  -1 -15  -3  125.89    4.20
  -2 -15  -3   67.19    3.10
  -2 -15  -3   65.49    3.10
  -3 -15  -3  118.89    4.30
  -3 -15  -3  114.59    4.20
  -3 -15  -3  123.99    3.90
  -4 -15  -3  309.27    7.80
  -4 -15  -3  310.17    7.40
  -4 -15  -3  299.67    7.90
   4 -16  -3    0.40    0.90
  -4 -16   3   -0.80    1.30
  -4 -16   3    0.70    1.30
  -4  16   3    0.00    0.90
  -3 -16   3   19.10    2.30
  -3 -16   3   17.80    1.50
  -3 -16   3   15.10    1.90
   3 -16  -3   15.70    1.80
  -3  16   3   16.20    1.80
  -2 -16   3   20.70    2.20
   2 -16  -3   26.20    2.00
  -2  16   3   22.50    1.90
   1 -16  -3  131.79    4.30
  -1 -16   3  123.09    4.20
   1 -16  -3  136.39    4.10
   0 -16   3    0.70    1.00
   0 -16  -3   -0.50    0.80
   0 -16  -3   -0.10    0.70
  -1 -16  -3   29.30    2.20
  -1 -16  -3   27.50    2.10
  -2 -16  -3   -0.10    0.70
  -2 -16  -3    0.30    0.90
  -3 -16  -3   41.80    2.80
  -3 -16  -3   41.70    2.70
   3 -17  -3   70.29    3.30
  -3 -17   3   68.49    3.70
  -3 -17   3   70.69    2.80
  -3  17   3   67.39    3.20
   2 -17  -3  152.88    4.80
  -2 -17   3  148.29    5.00
   1 -17  -3  222.58    5.70
   1 -17  -3  242.88    6.20
  -1 -17   3  228.98    6.10
   0 -17  -3   84.59    3.40
   0 -17  -3   90.19    3.50
   0 -17   3   80.59    3.30
  -1 -17  -3  117.19    4.20
  -1 -17  -3  123.39    4.30
  -2 -17  -3   26.30    2.30
  -2 -17  -3   31.40    2.30
  -3 -17  -3   38.10    2.70
  -3 -17  -3   40.30    2.70
   3 -18  -3    0.40    0.90
  -3 -18   3    1.10    1.60
  -3  18   3   -0.60    0.80
   2 -18  -3   88.09    3.60
  -2 -18   3   88.99    4.00
  -1 -18   3   37.70    2.70
   1 -18  -3   35.20    2.30
   1 -18  -3   37.20    2.30
   0 -18  -3    6.20    1.30
   0 -18  -3    6.60    1.30
  -1 -18  -3    1.50    1.00
  -1 -18  -3   -1.10    0.70
  -2 -18  -3    0.60    0.90
  -2 -18  -3    1.90    1.10
  -2 -19   3   33.80    2.90
   2 -19  -3   34.70    2.40
  -1 -19   3   53.59    3.10
   1 -19  -3   55.79    2.90
   0 -19  -3  107.39    4.10
   0 -19  -3  108.89    4.10
  -1 -19  -3  127.89    4.60
  -1 -19  -3  130.09    4.60
  -7   0   4   41.40    3.20
   6   0  -4   92.99    3.50
  -6   0   4   87.49    4.00
  -6   0   4   96.39    3.60
  -5   0   4   20.00    1.50
   5   0  -4   18.20    1.50
  -5   0   4   18.00    1.60
  -5   0   4   16.70    1.90
  -4   0   4  138.69    4.10
  -4   0   4  132.69    4.10
  -4   0   4  134.89    3.60
  -4   0   4  133.39    3.60
   4   0  -4  131.99    3.50
  -3   0   4   14.40    1.10
   3   0  -4   16.10    1.00
  -3   0   4   14.30    1.20
  -3   0   4   16.90    1.30
  -3   0   4   15.10    1.20
  -2   0   4 2833.22   42.30
   2   0  -4 2841.32   41.60
  -2   0   4 2876.11   41.80
  -2   0   4 2832.22   42.20
  -1   0   4   28.90    1.30
   1   0  -4   29.70    1.10
  -1   0   4   28.60    1.20
   0   0  -4  473.75    7.90
   0   0  -4  449.86    7.70
   0   0   4  467.05    8.10
   0   0  -4  465.55    7.50
   0   0   4  473.85    7.90
   1   0   4  384.56    6.70
  -1   0  -4  395.06    6.80
  -1   0  -4  391.96    6.60
  -1   0  -4  369.86    6.50
   1   0   4  383.96    6.80
  -2   0  -4  327.07    5.70
  -2   0  -4  321.17    6.10
   2   0   4  325.27    6.00
   3   0   4   25.60    1.40
  -3   0  -4   25.90    1.40
  -4   0  -4 1001.40   16.40
   4   0   4  973.70   16.40
   5   0   4  260.27    6.30
  -5   0  -4  266.57    6.20
  -6   0  -4  205.08    5.60
   6   0   4  210.68    5.90
  -7  -1   4    1.60    1.40
  -7   1   4    1.70    1.30
   6  -1  -4    0.60    0.80
  -6  -1   4   -1.30    1.10
  -6  -1   4    0.00    1.00
  -6   1   4    0.30    1.20
   5  -1  -4    0.80    0.70
  -5  -1   4    0.60    0.90
  -5  -1   4    2.00    0.90
  -5   1   4   -0.20    0.90
  -5   1   4    1.70    0.80
   5   1  -4    0.30    0.60
  -5   1   4    0.50    0.70
  -4  -1   4   20.50    1.40
  -4  -1   4   20.40    1.50
  -4  -1   4   21.50    1.80
  -4  -1   4   18.80    1.50
   4  -1  -4   20.10    1.40
  -4   1   4   20.30    1.50
  -4   1   4   18.90    1.50
   4   1  -4   20.30    1.30
  -4   1   4   23.30    1.40
  -3  -1   4    5.00    0.90
   3  -1  -4    4.90    0.70
  -3  -1   4    3.80    0.70
  -3  -1   4    5.20    0.80
  -3  -1   4    3.90    0.70
  -3   1   4    2.80    0.60
   3   1  -4    3.40    0.60
  -3   1   4    5.10    0.90
  -3   1   4    4.90    0.80
  -3   1   4    3.60    0.70
  -2  -1   4    0.40    0.40
   2  -1  -4    0.40    0.30
  -2  -1   4    0.30    0.30
  -2  -1   4    0.20    0.40
  -2   1   4    0.00    0.30
  -2   1   4   -0.10    0.40
   2   1  -4    0.30    0.30
  -2   1   4    0.20    0.40
  -1  -1   4  165.38    3.70
  -1  -1   4  162.78    3.60
  -1  -1   4  157.28    3.30
   1  -1  -4  163.78    3.30
  -1   1   4  165.68    3.70
  -1   1   4  159.68    3.40
   1   1  -4  166.88    3.10
  -1   1   4  162.98    3.80
   0  -1   4  110.99    2.60
   0  -1  -4  103.79    2.70
   0  -1  -4  109.79    2.50
   0  -1  -4  109.89    2.60
   0  -1   4  111.79    2.70
   0   1  -4  107.69    2.40
   0   1   4  110.39    2.90
   0   1   4  111.09    2.60
   1  -1   4  103.09    2.40
  -1  -1  -4  105.89    2.50
  -1  -1  -4  105.69    2.50
   1  -1   4  103.59    2.70
  -1  -1  -4  104.59    2.70
  -1   1  -4  117.79    2.90
   1   1   4  105.29    2.60
  -1   1  -4  107.49    2.40
   1   1   4  100.49    2.60
  -2  -1  -4    2.70    0.50
  -2  -1  -4    3.20    0.60
   2  -1   4    2.40    0.50
  -2  -1  -4    3.30    0.50
  -2   1  -4    1.80    0.40
   2   1   4    2.90    0.60
   2   1   4    2.80    0.60
   3  -1   4    6.70    0.80
  -3  -1  -4    9.30    1.00
  -3  -1  -4    8.40    0.70
  -3   1  -4    9.20    1.00
   3   1   4   10.00    1.10
   4  -1   4   33.20    1.80
  -4  -1  -4   35.20    1.80
   4   1   4   34.20    1.80
  -4   1  -4   34.00    1.80
  -5  -1  -4   11.50    1.40
   5  -1   4    9.70    1.30
  -5   1  -4   12.10    1.40
   5   1   4   14.60    1.60
  -6  -1  -4   40.70    2.40
   6  -1   4   37.10    2.40
  -6   1  -4   42.40    2.30
   6   1   4   38.50    2.50
   7  -2  -4   39.80    2.60
  -7  -2   4   35.80    3.10
  -7   2   4   41.40    3.10
   6  -2  -4  231.18    6.00
  -6  -2   4  228.38    6.60
  -6  -2   4  227.48    6.00
  -6   2   4  218.18    6.40
  -6   2   4  204.88    5.60
  -5  -2   4  209.38    5.90
  -5  -2   4  211.68    5.40
   5  -2  -4  215.68    5.30
  -5   2   4  228.18    5.40
  -5   2   4  211.68    5.80
  -5   2   4  216.18    5.20
  -4  -2   4  165.48    4.60
  -4  -2   4  166.08    4.70
  -4  -2   4  173.28    4.00
  -4  -2   4  162.48    4.30
   4  -2  -4  171.48    4.20
  -4   2   4  173.68    4.40
  -4   2   4  170.08    4.00
  -4   2   4  168.78    4.70
  -4   2   4  176.88    4.80
   4   2  -4  163.58    4.00
  -3  -2   4  442.86    8.40
  -3  -2   4  430.16    8.00
  -3  -2   4  433.46    8.30
  -3  -2   4  444.06    7.70
   3  -2  -4  434.26    7.90
  -3   2   4  429.76    7.70
  -3   2   4  437.86    8.50
   3   2  -4  443.16    7.60
  -3   2   4  430.96    8.00
  -3   2   4  437.16    8.30
  -2  -2   4 1085.99   17.40
  -2  -2   4 1105.89   17.60
  -2  -2   4 1099.69   17.30
  -2  -2   4 1130.09   17.00
   2  -2  -4 1088.59   17.20
   2   2  -4 1116.29   16.70
  -2   2   4 1106.79   17.40
  -2   2   4 1111.69   17.90
  -2   2   4 1109.59   17.30
   1  -2  -4  220.48    4.30
  -1  -2   4  223.38    4.70
  -1  -2   4  227.68    4.30
   1  -2  -4  220.98    4.30
  -1  -2   4  222.68    4.40
  -1   2   4  223.88    4.80
   1   2  -4  232.98    4.10
  -1   2   4  222.38    4.40
  -1   2   4  225.48    4.50
   0  -2   4  230.68    4.30
   0  -2  -4  229.48    4.40
   0  -2  -4  223.88    4.40
   0  -2   4  223.98    4.40
   0   2  -4  234.38    4.10
   0   2   4  229.38    4.50
   0   2   4  230.68    4.90
  -1  -2  -4 1546.45   23.30
  -1  -2  -4 1528.25   23.10
   1  -2   4 1567.84   22.90
  -1  -2  -4 1476.25   23.60
   1   2   4 1549.64   23.30
  -1   2  -4 1599.84   22.70
   1   2   4 1508.75   23.40
   2  -2   4  298.47    5.40
  -2  -2  -4  294.87    5.50
  -2  -2  -4  298.37    5.80
   2  -2   4  299.97    5.80
  -2  -2  -4  295.97    5.80
   2   2   4  298.27    5.80
   2   2   4  288.57    5.60
   3  -2   4   62.69    2.10
  -3  -2  -4   65.29    2.30
  -3  -2  -4   62.89    1.90
   3   2   4   62.89    2.30
   4  -2   4  294.57    6.20
  -4  -2  -4  303.97    6.50
   4   2   4  298.37    6.50
  -4   2  -4  297.67    6.20
   5  -2   4  179.28    4.70
  -5  -2  -4  165.48    4.70
  -5   2  -4  165.08    4.50
   5   2   4  162.18    4.80
  -6  -2  -4   30.70    2.20
   6  -2   4   34.40    2.30
   6   2   4   32.60    2.30
  -7  -3   4    1.70    1.40
   7  -3  -4    0.40    0.90
  -7  -3   4    0.70    1.40
  -7   3   4    1.70    1.30
  -6  -3   4   42.50    2.70
  -6  -3   4   36.20    2.80
   6  -3  -4   37.00    2.40
  -6   3   4   38.30    2.40
  -6   3   4   35.50    2.60
  -5  -3   4   11.70    1.70
  -5  -3   4   13.50    1.60
   5  -3  -4   13.60    1.50
  -5  -3   4   13.40    1.60
  -5   3   4   12.30    1.50
  -5   3   4   13.30    1.70
   4  -3  -4    6.40    0.90
  -4  -3   4    7.20    1.10
  -4  -3   4    7.80    1.30
  -4  -3   4    6.80    1.00
  -4   3   4    7.90    1.20
  -4   3   4    6.80    0.90
  -4   3   4    5.40    1.00
   3  -3  -4    1.40    0.50
  -3  -3   4    1.00    0.60
  -3  -3   4    1.00    0.50
  -3  -3   4    1.20    0.70
  -3  -3   4    1.40    0.50
  -3   3   4    2.60    0.50
  -3   3   4    0.90    0.50
  -3   3   4    1.80    0.70
  -3   3   4    5.10    0.90
  -2  -3   4    0.80    0.30
   2  -3  -4    1.00    0.40
  -2  -3   4    1.40    0.40
  -2  -3   4    1.10    0.50
  -2  -3   4    0.60    0.40
  -2   3   4    0.80    0.40
  -2   3   4    2.50    0.60
  -2   3   4    1.50    0.50
  -1  -3   4    0.30    0.30
   1  -3  -4    0.00    0.30
  -1  -3   4    0.20    0.30
   1  -3  -4    0.70    0.30
  -1   3   4   -0.10    0.30
  -1   3   4   -0.10    0.30
   0  -3  -4   29.70    1.30
   0  -3  -4   28.30    1.40
   0  -3  -4   28.10    1.20
   0  -3   4   31.70    1.20
   0   3   4   30.20    1.50
   0   3   4   29.70    1.20
   1  -3   4   42.00    1.20
  -1  -3  -4   42.70    1.80
  -1  -3  -4   42.40    1.50
  -1  -3  -4   43.50    1.60
   1   3   4   41.00    1.50
  -2  -3  -4  141.59    3.50
  -2  -3  -4  136.29    3.40
  -2  -3  -4  140.19    3.20
   2  -3   4  145.49    3.20
   2  -3   4  144.09    3.00
   2   3   4  137.49    3.50
   2   3   4  141.59    3.30
  -3  -3  -4    0.70    0.40
   3  -3   4    1.10    0.40
  -3  -3  -4    0.50    0.50
   3   3   4    1.10    0.60
   3   3   4    0.80    0.50
  -4  -3  -4    1.00    0.60
   4  -3   4    0.70    0.50
   4   3   4   -0.60    0.50
   4   3   4    0.80    0.60
  -5  -3  -4    8.10    1.30
   5  -3   4    6.40    1.10
   5   3   4    7.20    1.20
  -5   3  -4    6.40    1.00
  -6  -3  -4    7.10    1.40
   6  -3   4    7.80    1.30
   6   3   4    5.70    1.30
  -7  -4   4   14.30    2.20
   7  -4  -4   11.80    1.80
  -7  -4   4   14.50    2.30
  -7   4   4   10.80    1.90
  -6  -4   4  397.66    9.40
   6  -4  -4  408.96    8.90
  -6  -4   4  400.96    9.10
  -6   4   4  401.06    9.40
  -6   4   4  401.96    8.90
  -5  -4   4  154.48    4.90
  -5  -4   4  165.28    5.10
   5  -4  -4  162.78    4.60
  -5  -4   4  157.18    4.30
  -5  -4   4  161.48    4.70
  -5   4   4  163.68    4.70
  -5   4   4  159.28    4.90
   4  -4  -4  247.78    5.60
  -4  -4   4  252.17    5.90
  -4  -4   4  247.18    5.70
  -4  -4   4  236.68    5.90
  -4   4   4  240.28    5.70
  -4   4   4  242.98    5.90
  -3  -4   4  342.27    6.90
  -3  -4   4  331.27    6.70
  -3  -4   4  342.37    6.00
   3  -4  -4  336.97    6.60
  -3  -4   4  321.27    6.60
  -3   4   4  322.67    6.60
  -3   4   4  328.47    6.70
  -3   4   4  325.77    7.10
  -3   4   4  327.17    6.00
  -2  -4   4  436.96    7.20
   2  -4  -4  432.06    7.50
  -2  -4   4  430.36    7.60
  -2  -4   4  432.86    7.90
  -2  -4   4  429.86    7.70
   2  -4  -4  435.46    7.80
  -2   4   4  428.16    8.30
  -2   4   4  417.46    7.70
  -2   4   4  410.56    7.60
  -1  -4   4   46.30    1.50
  -1  -4   4   48.20    1.40
   1  -4  -4   45.40    1.70
   1  -4  -4   49.50    1.70
  -1  -4   4   47.50    1.80
  -1   4   4   43.60    1.60
  -1   4   4   48.10    1.70
  -1   4   4   48.60    2.00
   0  -4  -4  722.83   11.90
   0  -4  -4  736.63   12.50
   0  -4  -4  737.73   11.80
   0  -4   4  728.53   11.70
   0   4   4  726.73   11.70
  -1  -4  -4  820.82   13.40
  -1  -4  -4  840.62   13.50
  -1  -4  -4  856.31   13.80
   1  -4   4  869.31   12.70
  -1  -4  -4  839.32   14.10
   1   4   4  829.12   13.40
  -2  -4  -4 1022.70   16.40
  -2  -4  -4 1002.70   16.20
   2  -4   4 1032.90   15.90
  -2  -4  -4 1026.80   16.60
   2  -4   4 1030.00   15.60
   2   4   4 1041.30   16.60
   2   4   4 1025.10   16.10
  -3  -4  -4   11.30    0.90
   3  -4   4   11.10    0.90
  -3  -4  -4   10.30    1.10
   3   4   4   10.20    1.00
   3   4   4    9.90    1.20
   4  -4   4  242.58    5.30
  -4  -4  -4  241.38    5.80
   4   4   4  242.38    5.80
   4   4   4  241.48    5.20
  -5  -4  -4   90.99    3.40
   5  -4   4   81.69    3.00
   5   4   4   83.49    3.40
  -6  -4  -4   35.00    2.40
   6  -4   4   32.00    2.20
   6   4   4   30.80    2.40
  -6  -5   4    3.40    1.40
   6  -5  -4    3.00    1.10
  -6  -5   4    0.00    1.20
  -6   5   4    0.90    1.00
  -6   5   4    2.20    1.30
  -5  -5   4   10.20    1.70
  -5  -5   4    9.70    1.50
  -5  -5   4    8.10    1.20
   5  -5  -4    8.50    1.30
  -5   5   4    5.30    1.30
  -5   5   4    8.70    1.40
  -4  -5   4    8.20    1.30
   4  -5  -4    6.80    1.00
  -4  -5   4    9.30    1.40
  -4  -5   4    7.60    1.10
  -4   5   4    9.30    1.40
  -4   5   4    6.20    1.20
   3  -5  -4   74.69    2.50
  -3  -5   4   74.99    2.70
  -3  -5   4   77.99    2.60
  -3  -5   4   80.59    2.70
  -3   5   4   76.09    2.70
  -3   5   4   72.49    2.60
  -3   5   4   76.49    2.90
  -3   5   4   74.49    2.10
  -2  -5   4    1.20    0.40
  -2  -5   4    1.10    0.30
   2  -5  -4    0.50    0.40
   2  -5  -4    1.30    0.50
  -2  -5   4    0.80    0.50
  -2  -5   4    1.30    0.50
  -2   5   4    1.80    0.50
  -2   5   4    1.90    0.60
  -2   5   4    0.60    0.50
  -1  -5   4  284.07    5.60
   1  -5  -4  275.67    5.50
  -1  -5   4  278.37    5.10
  -1  -5   4  280.27    4.90
   1  -5  -4  277.97    5.30
  -1   5   4  276.67    5.40
  -1   5   4  285.27    5.30
   0  -5  -4    0.70    0.40
   0  -5   4    0.30    0.30
   0  -5  -4    0.40    0.40
   0  -5  -4    0.20    0.30
   0   5   4    0.60    0.40
   0   5   4    0.40    0.30
  -1  -5  -4   13.80    1.00
   1  -5   4   14.80    0.60
  -1  -5  -4   16.20    1.10
  -1  -5  -4   15.90    1.20
  -1  -5  -4   13.30    1.00
   1   5   4   13.80    0.90
   2  -5   4   71.89    1.90
  -2  -5  -4   69.29    2.20
   2  -5   4   71.49    1.80
  -2  -5  -4   69.79    2.40
  -2  -5  -4   68.29    2.30
   2   5   4   72.89    2.50
   2   5   4   66.89    2.10
  -3  -5  -4   60.79    2.40
  -3  -5  -4   57.79    2.30
  -3  -5  -4   56.89    2.10
   3  -5   4   60.39    1.90
   3   5   4   61.69    2.10
   3   5   4   60.19    2.40
  -4  -5  -4    3.20    0.80
   4  -5   4    3.00    0.70
   4   5   4    2.50    0.80
   4   5   4    4.20    0.80
   5  -5   4    6.00    1.10
  -5  -5  -4    5.80    1.20
   5   5   4    6.70    1.30
  -6  -5  -4   11.40    1.70
   6  -5   4   12.30    1.60
   6   5   4   12.40    1.80
   6  -6  -4  187.28    5.60
  -6  -6   4  176.58    5.70
  -6  -6   4  190.58    5.90
  -6   6   4  191.48    5.70
  -6   6   4  181.78    5.70
  -5  -6   4    9.70    1.50
   5  -6  -4    8.20    1.30
  -5  -6   4    6.70    1.20
  -5  -6   4    8.10    1.60
  -5   6   4    7.30    1.30
  -5   6   4    8.10    1.50
  -4  -6   4  130.49    4.00
  -4  -6   4  131.69    4.10
   4  -6  -4  128.69    3.90
  -4  -6   4  128.19    3.90
  -4   6   4  139.89    4.10
  -4   6   4  132.19    4.00
  -3  -6   4  135.19    3.80
  -3  -6   4  146.99    3.80
  -3  -6   4  141.19    3.80
   3  -6  -4  148.79    3.90
  -3   6   4  146.59    3.90
  -3   6   4  142.79    3.80
  -2  -6   4  511.35    8.80
  -2  -6   4  516.65    9.10
  -2  -6   4  538.05    9.20
  -2  -6   4  515.85    8.30
   2  -6  -4  514.65    8.80
   2  -6  -4  496.25    9.20
  -2   6   4  511.95    9.30
  -2   6   4  515.25    8.90
  -2   6   4  502.95    9.80
  -1  -6   4   30.50    1.20
  -1  -6   4   30.50    1.40
  -1  -6   4   30.70    1.00
   1  -6  -4   31.20    1.40
   1  -6  -4   37.00    1.60
  -1   6   4   31.40    1.80
  -1   6   4   31.50    1.30
  -1   6   4   31.50    1.50
   0  -6  -4  576.84   10.20
   0  -6  -4  593.64   10.00
   0  -6  -4  599.54   10.80
   0   6   4  588.64    9.80
   0   6   4  585.34    9.60
  -1  -6  -4  217.88    4.50
  -1  -6  -4  208.48    4.60
  -1  -6  -4  221.08    4.90
  -1  -6  -4  222.88    5.90
   1   6   4  207.98    4.30
  -2  -6  -4  580.44   10.30
   2  -6   4  582.44    9.20
   2  -6   4  579.24    8.90
  -2  -6  -4  558.14    9.90
  -2  -6  -4  564.04   10.10
   2   6   4  575.14    9.60
   2   6   4  560.24   10.30
   3  -6   4   91.59    2.40
  -3  -6  -4   90.79    3.10
  -3  -6  -4   88.89    2.80
  -3  -6  -4   91.09    3.00
   3   6   4   85.09    3.00
   3   6   4   94.89    2.60
  -4  -6  -4  373.46    8.00
  -4  -6  -4  375.36    7.40
   4  -6   4  377.96    7.10
   4   6   4  371.16    8.10
  -5  -6  -4  223.78    6.10
   5  -6   4  229.58    5.50
   5   6   4  230.28    6.20
  -6  -6  -4  170.98    5.40
   6  -6   4  164.28    4.90
   6   6   4  170.28    5.50
   6  -7  -4   17.10    2.00
  -6  -7   4   14.10    2.20
  -6  -7   4   13.80    2.00
  -6   7   4   17.20    2.00
  -6   7   4   17.20    2.10
  -5  -7   4   14.00    1.90
  -5  -7   4   12.70    1.70
  -5  -7   4   14.00    1.60
   5  -7  -4   13.00    1.60
  -5   7   4   11.00    1.60
  -5   7   4   12.10    1.60
  -4  -7   4   25.20    2.00
   4  -7  -4   30.70    1.80
  -4  -7   4   27.20    2.00
  -4  -7   4   29.70    1.90
  -4  -7   4   30.20    1.80
  -4   7   4   27.90    1.90
  -4   7   4   28.20    2.00
   3  -7  -4  119.09    3.60
  -3  -7   4  122.89    3.60
   3  -7  -4  126.49    3.10
  -3  -7   4  119.89    3.40
  -3  -7   4  120.19    3.50
  -3   7   4  126.29    3.50
  -3   7   4  122.49    3.70
  -2  -7   4    0.30    0.50
  -2  -7   4    0.80    0.50
   2  -7  -4    1.30    0.60
   2  -7  -4    2.90    0.60
  -2  -7   4    0.80    0.40
  -2   7   4    1.80    0.60
  -2   7   4    1.10    0.60
  -2   7   4    1.00    0.60
   1  -7  -4   30.20    1.60
  -1  -7   4   30.90    1.20
  -1  -7   4   32.60    1.50
   1  -7  -4   28.60    1.40
  -1  -7   4   31.10    1.50
  -1  -7   4   32.10    1.00
  -1   7   4   28.50    1.50
  -1   7   4   29.30    1.20
  -1   7   4   29.80    1.80
   0  -7  -4   53.09    2.30
   0  -7  -4   53.19    2.10
   0  -7  -4   49.50    1.90
   0   7   4   52.09    1.60
   0   7   4   56.49    1.90
  -1  -7  -4    7.50    0.90
  -1  -7  -4    5.90    0.90
  -1  -7  -4    8.00    1.00
   1   7   4    8.30    0.80
  -2  -7  -4    7.30    1.00
  -2  -7  -4    4.80    0.80
   2  -7   4    5.70    0.50
  -2  -7  -4    6.30    1.00
   2  -7   4    5.70    0.50
   2   7   4    5.80    0.70
   2   7   4    6.10    1.00
  -3  -7  -4   87.89    3.20
  -3  -7  -4   88.09    2.80
  -3  -7  -4   90.19    3.10
   3  -7   4   85.39    2.30
   3   7   4   86.79    3.10
   3   7   4   84.99    2.50
  -4  -7  -4   13.20    1.50
   4  -7   4   13.00    1.10
  -4  -7  -4   14.00    1.40
   4   7   4   13.80    1.50
  -5  -7  -4    2.10    1.00
   5  -7   4    1.70    0.70
   5   7   4    1.10    0.90
   6  -7   4    0.10    0.80
  -6  -7  -4    1.00    1.00
   6   7   4    0.80    1.00
  -6  -8   4  126.59    4.80
  -6  -8   4  141.49    5.20
  -6  -8   4  138.79    5.10
   6  -8  -4  135.89    4.80
  -6   8   4  135.79    4.80
  -6   8   4  134.49    4.70
  -5  -8   4   33.70    2.20
  -5  -8   4   38.00    2.60
   5  -8  -4   37.10    2.40
  -5  -8   4   37.50    2.60
  -5   8   4   38.50    2.40
  -5   8   4   36.40    2.40
  -4  -8   4  195.28    5.20
  -4  -8   4  194.78    5.20
   4  -8  -4  194.08    5.20
  -4  -8   4  195.48    5.00
  -4   8   4  191.08    5.00
  -4   8   4  198.08    5.30
  -3  -8   4  522.65    9.80
  -3  -8   4  521.45    9.90
   3  -8  -4  525.35   10.00
   3  -8  -4  536.95    9.20
  -3  -8   4  524.35    9.60
  -3  -8   4  525.55    9.80
  -3   8   4  536.15    9.60
  -3   8   4  537.45   10.10
   2  -8  -4  623.84   10.50
  -2  -8   4  615.44   10.20
  -2  -8   4  622.44   10.80
  -2  -8   4  615.64   10.60
   2  -8  -4  600.94   11.00
  -2   8   4  625.04   11.00
  -2   8   4  615.14   10.40
  -1  -8   4  437.76    6.90
  -1  -8   4  435.96    7.90
   1  -8  -4  429.66    8.30
  -1  -8   4  437.66    7.40
   1  -8  -4  440.06    8.00
  -1  -8   4  447.16    7.90
  -1   8   4  432.36    8.00
  -1   8   4  444.66    9.00
  -1   8   4  437.86    7.50
   0  -8  -4  248.58    5.30
   0  -8  -4  252.07    6.00
   0  -8  -4  241.68    5.50
   0   8   4  252.57    5.10
   0   8   4  249.68    4.60
  -1  -8  -4  337.57    7.10
  -1  -8  -4  365.86    6.70
  -1  -8  -4  344.47    6.90
   1   8   4  345.17    6.40
  -2  -8  -4   46.50    2.20
   2  -8   4   46.60    1.20
  -2  -8  -4   44.80    2.00
  -2  -8  -4   47.10    2.10
   2   8   4   42.70    1.60
  -3  -8  -4  238.98    5.90
  -3  -8  -4  244.58    5.80
  -3  -8  -4  254.47    5.70
   3  -8   4  247.38    4.70
   3   8   4  242.38    5.90
  -4  -8  -4  103.39    3.80
   4  -8   4   96.69    2.80
  -4  -8  -4   97.59    3.60
  -4  -8  -4  101.99    3.30
   4   8   4   94.29    3.60
  -5  -8  -4  201.78    5.80
   5  -8   4  199.58    4.90
   5   8   4  191.98    5.80
   6  -9  -4   28.50    2.40
  -6  -9   4   23.10    2.40
  -6  -9   4   28.00    2.90
  -6   9   4   25.90    2.30
  -6   9   4   26.10    2.30
  -5  -9   4   10.60    1.70
  -5  -9   4   11.10    1.90
   5  -9  -4   13.50    1.70
  -5  -9   4   11.40    1.70
  -5   9   4   11.30    1.60
  -5   9   4    9.90    1.60
  -4  -9   4    0.10    0.70
  -4  -9   4   -0.90    0.80
   4  -9  -4    1.00    0.70
  -4  -9   4   -0.30    0.80
  -4   9   4    0.40    0.90
  -4   9   4    0.20    0.80
   3  -9  -4   14.60    1.10
  -3  -9   4   15.10    1.40
  -3  -9   4   12.30    1.40
  -3  -9   4   13.50    1.40
  -3  -9   4   16.20    1.20
   3  -9  -4   15.70    1.50
  -3   9   4   15.10    1.40
  -3   9   4   13.20    1.50
   2  -9  -4    2.70    0.80
  -2  -9   4    2.20    0.60
  -2  -9   4    2.10    0.50
  -2  -9   4    2.50    0.80
   2  -9  -4    3.90    0.70
  -2   9   4    2.10    0.80
  -2   9   4    2.80    0.70
  -1  -9   4   15.00    1.10
   1  -9  -4   14.80    1.30
  -1  -9   4   14.50    0.60
   1  -9  -4   17.10    1.20
  -1  -9   4   13.80    1.10
  -1   9   4   14.40    1.30
   0  -9  -4    0.60    0.50
   0  -9   4    1.00    0.40
   0  -9  -4    0.70    0.50
   0  -9  -4    0.30    0.50
   0   9   4    0.60    0.50
  -1  -9  -4   18.70    1.40
  -1  -9  -4   17.20    1.20
   1   9   4   17.70    1.10
  -2  -9  -4   76.49    2.90
  -2  -9  -4   75.59    2.70
   2  -9   4   77.39    1.60
  -2  -9  -4   80.99    2.70
   2   9   4   78.79    2.30
  -3  -9  -4    2.80    0.90
  -3  -9  -4    2.00    0.80
  -3  -9  -4    1.60    0.80
   3   9   4    4.70    1.10
  -4  -9  -4   16.60    1.60
  -4  -9  -4   16.60    1.80
  -4  -9  -4   17.50    1.80
   4  -9   4   14.30    1.20
   4   9   4   13.50    1.60
  -5  -9  -4    5.40    1.30
  -5  -9  -4    4.00    1.20
   5  -9   4    6.00    1.00
   5   9   4    6.00    1.30
  -6 -10   4  226.48    6.40
  -6 -10   4  207.68    6.80
   6 -10  -4  220.08    6.50
  -6  10   4  228.58    6.60
   5 -10  -4   19.70    2.10
  -5 -10   4   21.10    2.30
  -5 -10   4   20.50    2.10
  -5  10   4   20.50    2.20
  -4 -10   4  239.68    6.00
  -4 -10   4  240.08    6.10
   4 -10  -4  233.88    6.10
  -4  10   4  235.08    6.10
  -3 -10   4  171.58    4.60
   3 -10  -4  175.38    4.30
  -3 -10   4  177.08    4.50
  -3 -10   4  173.68    4.70
   3 -10  -4  170.98    4.80
  -3  10   4  171.18    4.70
   2 -10  -4  326.67    6.50
  -2 -10   4  339.87    6.50
  -2 -10   4  320.17    6.80
  -2 -10   4  323.27    6.10
  -2 -10   4  329.47    6.70
   2 -10  -4  325.07    7.10
  -2  10   4  323.97    6.90
   1 -10  -4   41.40    2.10
  -1 -10   4   41.80    1.70
  -1 -10   4   43.20    2.00
  -1 -10   4   41.80    1.10
  -1 -10   4   44.70    1.90
   1 -10  -4   39.70    1.90
  -1  10   4   42.50    2.00
   0 -10   4  614.44   10.30
   0 -10  -4  610.14   10.90
   0 -10   4  600.64   10.50
   0 -10  -4  602.84   11.20
   0 -10   4  623.14   10.50
   0  10   4  622.44   10.60
  -1 -10  -4  114.69    3.50
  -1 -10  -4  119.89    3.20
   1 -10   4  117.49    3.00
  -1 -10  -4  121.59    3.70
   1  10   4  122.39    3.10
  -2 -10  -4  460.25    9.00
  -2 -10  -4  450.15    8.70
  -2 -10  -4  465.05    9.30
  -3 -10  -4   64.29    2.90
  -3 -10  -4   60.69    2.70
  -3 -10  -4   68.19    2.80
   3  10   4   67.59    2.90
  -4 -10  -4  144.49    4.80
  -4 -10  -4  136.59    4.50
  -4 -10  -4  139.29    4.30
   4  10   4  141.39    4.70
  -5 -10  -4   91.19    3.90
  -5 -10  -4   90.99    4.00
   5  10   4   93.19    4.00
  -5 -11   4   -1.50    1.00
  -5 -11   4    1.20    1.40
   5 -11  -4    0.40    0.90
  -5  11   4   -0.50    0.90
   4 -11  -4   -0.30    0.70
  -4 -11   4    0.10    1.00
  -4 -11   4    0.40    0.90
  -4  11   4   -0.10    0.90
  -3 -11   4    3.50    1.00
  -3 -11   4    3.60    1.10
   3 -11  -4    4.80    1.10
  -3  11   4    3.80    1.10
  -2 -11   4   24.00    1.30
  -2 -11   4   24.40    1.80
   2 -11  -4   29.70    1.90
  -2 -11   4   25.20    1.70
   2 -11  -4   25.00    1.50
  -2  11   4   24.90    1.90
   1 -11  -4   44.10    2.20
  -1 -11   4   47.20    2.10
   1 -11  -4   44.10    2.00
  -1 -11   4   44.20    1.20
  -1 -11   4   43.10    1.90
  -1 -11   4   41.70    1.20
  -1  11   4   47.70    2.20
   0 -11  -4   18.20    1.50
   0 -11  -4   18.80    1.50
   0 -11   4   16.10    1.30
   0 -11   4   14.50    1.10
   0  11   4   16.90    1.40
   1 -11   4    2.20    0.70
  -1 -11  -4    1.20    0.70
  -1 -11  -4    2.10    0.60
  -1 -11  -4    0.70    0.70
   1  11   4    2.20    0.60
  -2 -11  -4    4.90    0.90
  -2 -11  -4    6.30    1.10
  -2 -11  -4    6.90    1.10
  -3 -11  -4   38.70    2.20
  -3 -11  -4   36.70    2.30
  -3 -11  -4   36.00    2.30
  -4 -11  -4    1.30    0.90
  -4 -11  -4    0.60    0.90
  -4 -11  -4    0.30    0.80
   4  11   4   -0.70    0.70
  -5 -11  -4    0.80    1.00
  -5 -11  -4    3.00    1.20
   5  11   4   -0.50    0.90
   5 -12  -4   38.80    2.60
  -5 -12   4   43.60    3.10
  -5 -12   4   43.70    3.00
  -5  12   4   42.40    2.80
   4 -12  -4   50.99    2.80
  -4 -12   4   57.69    3.00
  -4 -12   4   50.39    2.90
  -4  12   4   52.59    2.90
  -3 -12   4  213.68    5.60
  -3 -12   4  205.78    5.40
   3 -12  -4  197.08    5.50
  -3  12   4  209.48    5.50
  -2 -12   4    9.50    1.30
  -2 -12   4   13.20    1.60
   2 -12  -4   11.30    1.40
   2 -12  -4   13.10    1.30
  -2  12   4    9.80    1.40
  -1 -12   4   94.19    2.00
  -1 -12   4   93.59    2.90
   1 -12  -4   90.99    3.10
   1 -12  -4   94.49    3.30
  -1 -12   4   94.09    3.20
  -1  12   4   95.49    3.20
   0 -12   4  219.68    5.00
   0 -12  -4  216.78    5.30
   0 -12  -4  215.68    5.50
   0 -12   4  215.98    4.70
   0  12   4  218.78    5.00
  -1 -12  -4  287.37    6.60
  -1 -12  -4  291.97    5.90
  -1 -12  -4  277.97    6.60
  -2 -12  -4  365.56    8.20
  -2 -12  -4  397.36    7.80
  -2 -12  -4  395.46    8.50
  -3 -12  -4   94.39    3.40
  -3 -12  -4   94.99    3.60
  -3 -12  -4   95.59    3.80
  -4 -12  -4   76.19    3.50
  -4 -12  -4   78.39    3.30
  -4 -12  -4   68.09    3.20
   4  12   4   73.59    3.40
  -5 -13   4   -0.30    1.30
  -5 -13   4    0.10    1.40
   5 -13  -4    2.80    1.20
  -5  13   4    1.70    1.20
  -4 -13   4    9.00    1.70
  -4 -13   4    8.30    1.70
   4 -13  -4   10.80    1.60
  -4  13   4   12.00    1.70
   3 -13  -4    8.00    1.30
  -3 -13   4    7.40    1.50
  -3 -13   4    6.10    1.30
  -3  13   4    4.60    1.30
  -2 -13   4    1.20    0.90
   2 -13  -4    0.80    0.80
  -2 -13   4    0.50    0.80
   2 -13  -4    0.10    0.60
  -2  13   4    0.90    0.90
   1 -13  -4    9.00    1.30
   1 -13  -4    7.70    1.20
  -1 -13   4    6.40    1.20
  -1 -13   4    8.40    1.10
  -1  13   4    7.30    1.20
   0 -13  -4    3.10    0.90
   0 -13  -4    1.00    0.70
   0 -13   4    1.80    0.90
   0  13   4    2.90    0.90
  -1 -13  -4    3.90    1.00
  -1 -13  -4    2.60    0.90
  -2 -13  -4   42.00    2.40
  -2 -13  -4   45.20    2.20
  -2 -13  -4   45.70    2.50
  -3 -13  -4   41.20    2.30
  -3 -13  -4   36.40    2.50
  -3 -13  -4   41.30    2.50
  -4 -13  -4   -0.10    0.80
  -4 -13  -4   -0.50    0.90
  -4 -13  -4    1.00    0.90
   5 -14  -4   72.79    4.00
  -5 -14   4   69.79    4.00
  -5 -14   4   69.09    3.70
  -5  14   4   69.29    4.00
  -4 -14   4   99.69    4.10
   4 -14  -4   92.49    3.90
  -4 -14   4   95.59    4.00
  -4  14   4   87.29    3.80
   3 -14  -4  264.07    6.80
  -3 -14   4  254.07    6.60
  -3 -14   4  257.77    6.40
  -3  14   4  258.97    6.60
  -2 -14   4  256.17    6.40
  -2 -14   4  268.17    6.10
   2 -14  -4  261.37    6.00
   2 -14  -4  257.47    6.50
  -2  14   4  255.67    6.30
  -1 -14   4  159.58    4.60
   1 -14  -4  167.58    4.90
   1 -14  -4  160.18    4.50
  -1  14   4  164.48    4.50
   0 -14  -4  151.28    4.50
   0 -14  -4  154.88    4.70
   0 -14   4  151.18    4.20
  -1 -14  -4  211.48    5.70
  -1 -14  -4  200.98    5.50
  -2 -14  -4  109.39    4.00
  -2 -14  -4  112.39    4.10
  -2 -14  -4  110.79    3.90
  -3 -14  -4   39.30    2.30
  -3 -14  -4   39.50    2.60
  -3 -14  -4   38.80    2.60
  -4 -14  -4   92.39    3.70
  -4 -14  -4   85.99    4.00
  -4 -14  -4   83.89    3.70
  -4 -15   4    5.50    1.70
  -4 -15   4    8.10    1.70
   4 -15  -4    7.40    1.50
  -4  15   4    8.40    1.50
  -3 -15   4    0.10    1.00
   3 -15  -4    0.20    0.90
  -3 -15   4    0.30    1.20
  -3  15   4   -0.10    1.00
  -2 -15   4    3.20    1.30
   2 -15  -4    2.30    0.80
   2 -15  -4    2.50    1.00
  -2 -15   4    1.80    1.00
  -2  15   4    4.50    1.20
   1 -15  -4    0.70    0.80
  -1 -15   4    0.90    1.10
   1 -15  -4    0.60    0.80
  -1  15   4   -0.20    0.90
   0 -15  -4   19.30    1.90
   0 -15   4   20.10    1.90
   0 -15  -4   16.60    1.80
  -1 -15  -4    8.10    1.40
  -1 -15  -4    7.40    1.40
  -2 -15  -4    1.30    1.00
  -2 -15  -4    0.80    0.90
  -3 -15  -4    5.10    1.10
  -3 -15  -4    4.30    1.30
  -3 -15  -4    3.10    1.20
  -4 -16   4   52.39    3.30
   4 -16  -4   55.49    3.10
  -4 -16   4   47.80    3.30
  -4  16   4   51.19    3.00
  -3 -16   4   53.69    3.20
  -3 -16   4   47.80    2.90
   3 -16  -4   52.29    2.90
  -3  16   4   49.40    2.90
  -2 -16   4  443.66    9.60
   2 -16  -4  438.56    9.60
  -2  16   4  436.16    9.30
  -1 -16   4   25.00    2.20
   1 -16  -4   35.90    2.20
   1 -16  -4   29.60    2.20
   0 -16  -4   95.79    3.60
   0 -16   4   82.89    3.30
   0 -16  -4   91.69    3.70
  -1 -16  -4  142.49    4.70
  -1 -16  -4  142.29    4.70
  -2 -16  -4   46.50    2.80
  -2 -16  -4   53.59    3.00
  -3 -16  -4   42.30    2.70
  -3 -16  -4   40.00    2.80
  -3 -17   4    3.20    1.40
   3 -17  -4    4.80    1.30
  -3  17   4    4.00    1.30
  -2 -17   4   14.80    2.00
   2 -17  -4   13.30    1.80
  -2  17   4   13.60    1.70
  -1 -17   4   36.00    2.70
   1 -17  -4   37.00    2.30
   1 -17  -4   44.10    2.60
   0 -17  -4    1.70    0.90
   0 -17  -4    1.20    0.90
  -1 -17  -4    1.80    1.10
  -1 -17  -4    1.50    1.00
  -2 -17  -4    1.70    1.20
  -2 -17  -4    0.80    1.00
  -2 -18   4   74.89    3.70
   2 -18  -4   72.49    3.40
   1 -18  -4   58.39    2.90
   1 -18  -4   57.99    3.00
  -1 -18   4   55.99    3.20
   0 -18  -4   11.70    1.70
   0 -18  -4   12.20    1.70
  -1 -18  -4  374.06    8.90
  -1 -18  -4  371.86    8.80
  -2 -18  -4   41.90    3.20
  -2 -18  -4   40.70    3.60
  -1 -19   4   24.60    2.50
   1 -19  -4   25.40    2.60
   1 -19  -4   26.70    2.20
   0 -19  -4    1.20    1.00
   0 -19  -4    1.70    1.10
  -6   0   5   -0.20    1.30
  -5   0   5    0.50    0.80
  -5   0   5    0.50    1.00
  -5   0   5   -0.50    0.70
  -4   0   5   -0.80    0.70
  -4   0   5   -0.20    0.40
  -4   0   5    0.00    0.60
  -4   0   5   -0.20    0.60
  -3   0   5    0.00    0.40
  -3   0   5    0.20    0.60
  -3   0   5    0.10    0.40
  -3   0   5   -0.10    0.60
  -2   0   5    0.30    0.40
  -2   0   5    0.40    0.40
  -2   0   5    0.10    0.40
   2   0  -5    0.00    0.30
  -1   0   5    0.00    0.40
  -1   0   5    0.10    0.30
  -1   0   5    0.40    0.40
   0   0   5    0.00    0.30
  -1   0  -5    0.00    0.30
   1   0   5    0.40    0.40
   2   0   5    0.30    0.40
   2   0   5    0.50    0.50
  -2   0  -5   -0.20    0.30
   3   0   5    0.10    0.50
   4   0   5    0.30    0.60
  -4   0  -5   -0.30    0.50
   5   0   5    0.40    0.80
  -5   0  -5   -0.20    0.60
  -6   0  -5    0.30    0.80
   6   0   5    0.60    0.90
  -6  -1   5   80.59    3.50
  -6  -1   5   89.69    4.20
  -6   1   5   77.09    4.00
  -5  -1   5  233.88    5.90
  -5  -1   5  235.08    6.50
  -5   1   5  250.17    5.90
  -5   1   5  242.18    6.60
  -5   1   5  235.98    5.60
   4  -1  -5  132.39    3.60
  -4  -1   5  129.79    3.60
  -4  -1   5  129.29    4.20
  -4  -1   5  130.19    3.80
  -4  -1   5  132.49    4.20
  -4   1   5  132.29    4.20
  -4   1   5  131.19    3.60
  -4   1   5  135.09    3.80
  -4   1   5  126.99    4.10
  -3  -1   5  227.08    5.00
  -3  -1   5  232.18    5.40
   3  -1  -5  222.08    4.80
  -3  -1   5  226.18    5.40
  -3  -1   5  227.88    5.10
  -3   1   5  232.58    5.10
  -3   1   5  228.48    5.00
  -3   1   5  228.88    5.50
  -3   1   5  223.38    5.40
  -2  -1   5 1238.48   19.60
   2  -1  -5 1210.38   18.80
  -2  -1   5 1229.08   19.50
  -2  -1   5 1217.48   19.00
  -2   1   5 1245.08   19.80
  -2   1   5 1185.18   19.40
  -2   1   5 1195.18   19.10
  -1  -1   5  217.28    4.70
  -1  -1   5  225.98    4.60
  -1  -1   5  220.68    5.00
   1  -1  -5  225.58    4.40
  -1   1   5  227.98    4.70
  -1   1   5  222.28    5.00
  -1   1   5  230.28    5.00
   0  -1   5  440.06    7.80
   0  -1  -5  454.45    8.70
   0  -1  -5  432.66    7.70
   0   1   5  443.06    7.90
  -1  -1  -5  165.48    3.60
   1  -1   5  160.78    3.80
   1   1   5  157.98    3.70
   2  -1   5  306.07    5.80
   2  -1   5  297.67    6.10
  -2  -1  -5  294.27    5.60
   2   1   5  287.67    5.90
   2   1   5  294.57    6.00
   3  -1   5  371.06    7.20
  -3  -1  -5  378.16    7.50
   3   1   5  384.16    7.50
   3   1   5  368.46    7.40
  -4  -1  -5  181.58    4.80
   4  -1   5  177.08    4.60
   4   1   5  175.18    4.70
   4   1   5  181.38    4.70
   5  -1   5   76.49    3.20
  -5  -1  -5   81.39    3.30
   5   1   5   82.79    3.30
  -6  -1  -5  148.79    4.80
   6  -1   5  143.39    4.80
   6   1   5  144.79    5.00
  -6  -2   5   17.40    2.00
  -6  -2   5   20.70    2.50
  -6   2   5   19.20    2.30
  -5  -2   5   17.20    1.80
   5  -2  -5   18.20    1.60
  -5  -2   5   20.70    2.20
  -5   2   5   18.30    2.10
  -5   2   5   18.80    1.80
  -4  -2   5    5.00    0.90
  -4  -2   5    4.80    1.00
  -4  -2   5    3.00    0.80
   4  -2  -5    3.50    0.80
  -4  -2   5    5.50    1.20
  -4   2   5    3.40    0.90
  -4   2   5    4.70    0.90
  -4   2   5    3.70    0.90
  -4   2   5    2.80    0.90
  -3  -2   5   45.50    2.00
  -3  -2   5   48.40    2.10
  -3  -2   5   45.70    2.20
   3  -2  -5   45.30    1.90
  -3  -2   5   44.10    1.90
  -3   2   5   45.00    2.20
  -3   2   5   45.00    1.80
  -3   2   5   45.00    2.10
  -3   2   5   49.00    2.20
  -2  -2   5   34.90    1.60
  -2  -2   5   34.60    1.50
  -2  -2   5   34.80    1.70
   2  -2  -5   34.70    1.50
  -2   2   5   34.20    1.80
  -2   2   5   37.10    1.70
  -2   2   5   34.30    1.70
  -1  -2   5    4.50    0.80
   1  -2  -5    4.60    0.60
  -1  -2   5    4.40    0.60
  -1  -2   5    4.30    0.60
  -1   2   5    3.50    0.60
  -1   2   5    4.60    0.70
  -1   2   5    4.40    0.80
   0  -2  -5   90.49    2.50
   0  -2  -5   89.69    2.40
   0  -2   5   88.99    2.50
   0   2   5   90.39    2.50
  -1  -2  -5   42.90    1.60
   1  -2   5   48.10    1.80
   1   2   5   44.10    1.70
   2  -2   5   80.09    2.30
  -2  -2  -5   82.59    2.40
   2   2   5   83.09    2.60
   2   2   5   77.59    2.60
  -3  -2  -5   32.80    1.40
  -3  -2  -5   30.40    1.80
   3  -2   5   28.90    1.50
   3   2   5   28.10    1.70
   3   2   5   31.90    1.70
   4  -2   5    6.60    1.00
  -4  -2  -5    4.60    1.00
   4   2   5    4.60    1.00
   4   2   5    4.90    1.00
  -5  -2  -5   12.60    1.60
   5  -2   5   13.20    1.50
   5   2   5   12.50    1.60
   5   2   5   13.80    1.60
  -6  -2  -5   56.39    3.00
   6  -2   5   51.89    2.90
   6   2   5   53.59    3.60
  -6  -3   5  126.09    5.10
   6  -3  -5  133.79    4.50
  -6  -3   5  138.69    4.80
  -6   3   5  128.69    4.90
  -6   3   5  128.99    4.40
  -5  -3   5  209.18    5.50
   5  -3  -5  196.58    5.30
  -5  -3   5  200.08    6.00
  -5   3   5  201.68    5.40
  -5   3   5  204.28    5.90
   4  -3  -5   67.89    2.60
  -4  -3   5   70.39    2.90
  -4  -3   5   67.19    2.70
  -4  -3   5   66.79    3.00
  -4   3   5   68.49    3.00
  -4   3   5   64.79    2.80
  -4   3   5   72.59    2.50
  -3  -3   5   26.80    1.70
  -3  -3   5   28.10    1.50
  -3  -3   5   30.70    1.70
  -3  -3   5   31.70    1.70
   3  -3  -5   28.40    1.50
  -3   3   5   29.10    1.80
  -3   3   5   26.60    1.40
  -3   3   5   28.90    1.80
  -3   3   5   25.30    1.70
   2  -3  -5  138.59    3.40
  -2  -3   5  138.69    3.50
  -2  -3   5  133.59    3.50
  -2  -3   5  140.19    3.80
  -2  -3   5  137.89    3.30
  -2   3   5  136.99    3.50
  -2   3   5  139.19    3.60
  -2   3   5  139.19    4.00
   1  -3  -5  258.37    5.10
   1  -3  -5  252.17    5.10
  -1  -3   5  257.27    5.00
  -1  -3   5  262.67    5.60
  -1  -3   5  256.67    5.10
  -1   3   5  257.17    5.80
  -1   3   5  250.27    5.30
  -1   3   5  252.37    5.20
   0  -3  -5  209.28    4.40
   0  -3  -5  209.88    4.40
   0  -3   5  203.98    4.40
   0   3   5  214.48    4.50
  -1  -3  -5  232.98    4.90
  -1  -3  -5  233.98    4.80
   1  -3   5  232.88    5.00
   1   3   5  232.28    4.90
  -2  -3  -5  544.25    9.90
  -2  -3  -5  548.05    9.50
   2  -3   5  559.84    9.20
   2   3   5  551.84    9.90
   2   3   5  544.55    9.70
  -3  -3  -5   67.79    2.60
  -3  -3  -5   73.89    2.30
   3  -3   5   74.69    2.30
   3   3   5   73.49    2.70
   3   3   5   73.79    2.60
  -4  -3  -5  217.38    5.60
   4  -3   5  226.98    5.20
   4   3   5  217.58    5.60
   4   3   5  216.88    5.20
   5  -3   5   13.30    1.50
  -5  -3  -5   13.80    1.70
   5   3   5   13.30    1.70
   5   3   5   14.90    1.80
  -6  -4   5    0.10    1.30
  -6  -4   5   -1.90    1.00
   6  -4  -5   -0.30    0.80
  -6   4   5    1.40    1.00
  -6   4   5    0.40    1.30
   5  -4  -5   20.50    1.70
  -5  -4   5   21.10    2.10
  -5  -4   5   16.40    2.10
  -5   4   5   18.80    1.90
  -5   4   5   20.10    2.10
  -4  -4   5    8.50    1.40
  -4  -4   5    7.60    1.20
  -4  -4   5    8.40    1.20
   4  -4  -5    7.30    1.10
  -4   4   5    7.80    1.40
  -4   4   5    8.70    1.30
  -3  -4   5   45.60    2.10
  -3  -4   5   44.30    2.00
   3  -4  -5   44.10    2.00
  -3  -4   5   46.00    1.80
  -3  -4   5   43.70    2.20
  -3   4   5   41.60    1.70
  -3   4   5   40.30    2.10
  -3   4   5   43.70    2.20
  -3   4   5   45.00    2.30
  -2  -4   5   44.10    1.90
   2  -4  -5   45.00    1.80
  -2  -4   5   46.60    1.80
  -2  -4   5   44.30    1.60
  -2  -4   5   44.30    2.00
  -2   4   5   44.70    2.20
  -2   4   5   44.70    1.90
  -2   4   5   47.20    2.00
  -1  -4   5   18.60    1.10
  -1  -4   5   17.40    1.20
   1  -4  -5   17.70    1.10
   1  -4  -5   17.20    1.10
  -1  -4   5   17.30    1.00
  -1   4   5   17.80    1.20
  -1   4   5   16.10    1.30
  -1   4   5   17.60    1.20
   0  -4  -5   10.20    0.90
   0  -4  -5   13.70    1.00
   0  -4   5   11.20    0.90
   0   4   5   11.50    0.90
   0   4   5   10.90    0.90
  -1  -4  -5   19.40    1.30
   1  -4   5   18.00    1.20
  -1  -4  -5   19.90    1.20
   1   4   5   19.50    1.20
  -2  -4  -5    1.20    0.50
   2  -4   5    2.30    0.50
  -2  -4  -5    0.40    0.50
  -2  -4  -5    0.60    0.50
   2   4   5    1.50    0.60
   2   4   5    0.90    0.60
  -3  -4  -5  117.49    3.60
   3  -4   5  119.39    3.00
  -3  -4  -5  120.99    3.30
   3   4   5  116.49    3.60
   3   4   5  120.19    3.40
   4  -4   5    1.50    0.60
  -4  -4  -5    2.50    0.90
   4   4   5    0.40    0.70
   4   4   5    1.00    0.60
  -5  -4  -5    3.60    1.00
   5  -4   5    2.30    0.80
   5   4   5    2.00    1.00
   6  -5  -5  216.38    6.20
  -6  -5   5  226.28    6.80
  -6  -5   5  222.48    6.50
  -6   5   5  219.18    6.50
  -6   5   5  220.98    6.20
   5  -5  -5  130.99    4.20
  -5  -5   5  130.39    4.70
  -5  -5   5  126.39    4.30
  -5   5   5  128.49    4.50
  -5   5   5  135.79    4.40
  -4  -5   5  388.76    8.50
  -4  -5   5  393.26    8.20
   4  -5  -5  385.66    8.00
  -4   5   5  384.16    8.30
  -4   5   5  392.06    8.20
  -3  -5   5   51.09    2.30
  -3  -5   5   50.49    2.30
  -3  -5   5   52.59    2.20
   3  -5  -5   51.39    2.20
  -3   5   5   48.30    1.80
  -3   5   5   53.49    2.40
  -3   5   5   51.99    2.30
  -3   5   5   50.99    2.50
  -2  -5   5  383.86    6.80
  -2  -5   5  380.06    7.40
  -2  -5   5  382.36    7.60
   2  -5  -5  384.06    7.40
   2  -5  -5  383.76    7.20
  -2  -5   5  377.16    7.00
  -2   5   5  380.46    7.30
  -2   5   5  374.66    7.40
  -2   5   5  380.76    8.10
  -1  -5   5  623.84   10.30
   1  -5  -5  620.44   10.60
  -1  -5   5  615.34   10.90
  -1  -5   5  621.14   10.00
   1  -5  -5  614.24   10.70
  -1   5   5  613.04   10.60
  -1   5   5  607.44   11.50
  -1   5   5  611.54   10.50
   0  -5  -5  313.77    6.30
   0  -5  -5  318.87    6.20
   0  -5   5  314.87    6.00
   0   5   5  309.57    6.10
   0   5   5  303.17    6.00
  -1  -5  -5  357.76    7.10
  -1  -5  -5  345.07    6.80
   1   5   5  352.86    6.70
   2  -5   5  603.64    9.50
  -2  -5  -5  582.64   10.50
  -2  -5  -5  590.94   10.30
  -2  -5  -5  587.74   10.70
   2   5   5  576.64   10.20
   2   5   5  570.04   10.70
  -3  -5  -5  152.88    3.90
  -3  -5  -5  152.48    4.30
   3  -5   5  154.98    3.60
   3   5   5  157.88    3.90
   3   5   5  151.38    4.30
  -4  -5  -5   44.80    2.40
   4  -5   5   49.20    2.10
   4   5   5   47.80    2.10
   4   5   5   49.50    2.50
  -5  -5  -5   53.09    2.80
   5  -5   5   52.19    2.50
   5   5   5   54.39    2.90
   6  -6  -5   32.70    2.40
  -6  -6   5   26.00    2.60
  -6  -6   5   33.00    2.90
  -6   6   5   31.10    2.70
  -6   6   5   34.80    2.60
  -5  -6   5    8.00    1.60
  -5  -6   5    8.10    1.30
  -5  -6   5    7.30    1.60
   5  -6  -5    7.50    1.30
  -5   6   5    5.20    1.30
  -5   6   5    7.40    1.60
  -4  -6   5   23.80    1.80
  -4  -6   5   27.90    2.10
   4  -6  -5   23.10    1.70
  -4   6   5   23.60    2.00
  -4   6   5   23.90    2.00
  -3  -6   5   38.40    2.00
  -3  -6   5   34.60    2.00
  -3  -6   5   35.70    1.80
   3  -6  -5   36.20    1.90
  -3   6   5   33.40    2.10
  -3   6   5   35.40    1.90
  -2  -6   5    4.80    0.90
   2  -6  -5    6.70    0.90
  -2  -6   5    6.20    0.70
  -2  -6   5    5.50    0.90
  -2  -6   5    6.50    0.70
   2  -6  -5    6.40    0.90
  -2   6   5    7.40    1.10
  -2   6   5    5.70    1.00
  -2   6   5    7.30    0.90
  -1  -6   5  158.68    4.10
   1  -6  -5  165.98    4.10
  -1  -6   5  168.18    3.30
   1  -6  -5  168.38    4.00
  -1  -6   5  167.38    3.70
  -1   6   5  168.78    4.70
  -1   6   5  165.38    3.80
  -1   6   5  165.88    4.00
   0  -6  -5   72.99    2.50
   0  -6  -5   74.09    2.50
   0  -6   5   78.49    2.40
   0   6   5   81.79    2.50
   0   6   5   73.69    2.30
  -1  -6  -5  172.48    4.40
  -1  -6  -5  178.68    4.20
   1   6   5  177.18    4.10
  -2  -6  -5  102.79    3.30
  -2  -6  -5  107.19    3.30
  -2  -6  -5  104.09    3.10
   2  -6   5  114.09    2.40
   2   6   5  108.09    3.00
   3  -6   5   -0.10    0.40
  -3  -6  -5   -0.30    0.60
  -3  -6  -5    0.40    0.50
   3   6   5    0.80    0.60
   3   6   5    0.70    0.70
   4  -6   5    1.10    0.60
  -4  -6  -5    0.10    0.80
   4   6   5    0.00    0.70
   5  -6   5   22.20    1.70
  -5  -6  -5   25.30    2.10
   5   6   5   23.80    2.10
  -6  -7   5   16.00    2.30
   6  -7  -5   17.20    2.00
  -6  -7   5   18.50    2.20
  -6  -7   5   16.50    2.20
  -6   7   5   20.50    2.20
  -6   7   5   15.60    2.10
  -5  -7   5  164.08    5.30
   5  -7  -5  161.28    5.00
  -5  -7   5  150.18    4.90
  -5  -7   5  154.08    4.70
  -5   7   5  158.38    5.00
  -5   7   5  163.58    5.10
  -4  -7   5  186.98    5.30
  -4  -7   5  188.68    5.10
   4  -7  -5  178.28    5.00
  -4   7   5  184.98    5.10
  -4   7   5  175.08    5.10
  -3  -7   5  151.68    4.20
  -3  -7   5  141.49    3.80
   3  -7  -5  138.09    4.10
  -3  -7   5  149.19    4.20
  -3   7   5  145.29    4.00
  -3   7   5  141.39    4.20
  -2  -7   5  450.85    8.60
  -2  -7   5  454.85    8.00
  -2  -7   5  462.65    8.70
   2  -7  -5  448.36    8.70
   2  -7  -5  445.36    8.30
  -2   7   5  447.46    8.70
  -2   7   5  454.55    8.30
  -1  -7   5  477.95    9.00
   1  -7  -5  471.65    8.80
  -1  -7   5  489.35    7.80
   1  -7  -5  491.15    9.20
  -1  -7   5  494.65    8.40
  -1   7   5  485.25    8.90
  -1   7   5  488.55   10.00
  -1   7   5  489.05    8.60
   0  -7  -5  181.58    4.50
   0  -7  -5  186.78    4.40
   0  -7   5  181.18    4.10
   0   7   5  178.18    4.00
   0   7   5  179.28    4.20
  -1  -7  -5   17.80    1.30
  -1  -7  -5   15.90    1.30
   1   7   5   14.90    1.10
  -2  -7  -5  508.85    9.40
  -2  -7  -5  491.05    9.30
  -2  -7  -5  493.05    9.60
   2   7   5  499.75    8.90
  -3  -7  -5  212.38    5.60
  -3  -7  -5  217.18    5.20
  -3  -7  -5  216.48    5.40
   3   7   5  214.58    5.60
   3   7   5  205.78    4.80
   4  -7   5   98.19    2.90
  -4  -7  -5   98.39    3.60
   4   7   5   89.89    3.60
   5  -7   5  132.49    3.90
  -5  -7  -5  130.39    4.60
   5   7   5  123.69    4.60
  -6  -8   5   18.80    2.30
  -6  -8   5   22.30    2.30
  -6  -8   5   23.70    2.70
   6  -8  -5   19.80    2.20
  -6   8   5   19.10    2.20
  -6   8   5   22.30    2.30
  -5  -8   5    3.20    1.20
  -5  -8   5    2.30    1.30
   5  -8  -5    1.60    1.00
  -5  -8   5    3.60    1.30
  -5   8   5    3.10    1.20
  -5   8   5    2.90    1.20
  -4  -8   5    1.30    0.90
  -4  -8   5    0.50    0.90
   4  -8  -5    1.30    0.80
  -4  -8   5    1.50    0.80
  -4   8   5    1.40    1.10
  -4   8   5    0.40    0.90
  -3  -8   5    2.30    0.90
   3  -8  -5    1.50    0.70
  -3  -8   5    2.80    0.90
   3  -8  -5    3.40    0.70
  -3   8   5    2.60    1.00
  -3   8   5    1.50    0.80
  -2  -8   5    0.10    0.50
   2  -8  -5    0.50    0.60
   2  -8  -5    0.20    0.50
  -2  -8   5    0.70    0.60
  -2  -8   5    0.30    0.30
  -2   8   5   -0.30    0.70
  -2   8   5    0.20    0.50
  -1  -8   5    2.50    0.30
   1  -8  -5    3.50    0.80
   1  -8  -5    1.90    0.60
  -1  -8   5    2.60    0.50
  -1  -8   5    2.40    0.60
  -1  -8   5    2.80    0.70
  -1   8   5    1.60    0.50
  -1   8   5    2.00    0.70
   0  -8  -5    4.70    0.80
   0  -8  -5    4.10    0.80
   0  -8   5    5.30    0.80
   0   8   5    6.90    1.00
   0   8   5    5.80    0.70
  -1  -8  -5   14.10    1.50
  -1  -8  -5   16.40    1.40
   1   8   5   15.70    1.20
  -2  -8  -5    5.90    1.10
  -2  -8  -5    4.90    1.00
  -2  -8  -5    6.20    1.00
   2   8   5    5.90    0.90
  -3  -8  -5    2.40    0.90
  -3  -8  -5    5.00    1.10
  -3  -8  -5    5.70    1.00
   3   8   5    3.40    0.90
  -4  -8  -5    7.60    1.20
  -4  -8  -5    6.80    1.30
   4   8   5    5.00    1.30
  -5  -8  -5    3.50    1.30
   5   8   5    3.30    1.20
  -6  -9   5   11.60    1.90
  -6  -9   5   11.50    2.10
   6  -9  -5   14.20    1.90
  -6  -9   5    7.90    2.70
  -6   9   5   12.70    1.90
  -6   9   5   12.80    1.90
   5  -9  -5   83.49    3.60
  -5  -9   5   84.99    3.90
  -5  -9   5   84.59    3.70
  -5  -9   5   87.39    3.70
  -5   9   5   92.69    3.90
  -5   9   5   84.39    3.60
  -4  -9   5  129.99    4.30
  -4  -9   5  133.19    4.20
  -4  -9   5  132.09    4.40
   4  -9  -5  128.89    4.30
  -4   9   5  132.09    4.50
  -4   9   5  122.69    4.10
  -3  -9   5   33.20    2.10
   3  -9  -5   32.60    1.70
  -3  -9   5   29.80    1.90
   3  -9  -5   28.90    1.90
  -3   9   5   30.70    1.90
  -3   9   5   29.30    2.20
  -2  -9   5  213.58    4.40
   2  -9  -5  211.28    4.90
  -2  -9   5  210.78    5.00
   2  -9  -5  214.28    5.40
  -2  -9   5  208.58    5.00
  -2   9   5  218.48    5.30
   1  -9  -5  285.77    6.40
   1  -9  -5  280.87    6.10
  -1  -9   5  282.27    5.90
  -1  -9   5  273.17    4.30
  -1  -9   5  298.97    6.10
  -1   9   5  281.47    6.10
   0  -9   5  100.09    2.90
   0  -9  -5  106.19    3.50
   0  -9  -5  108.69    3.30
   0  -9   5  101.19    3.10
   0   9   5  102.19    3.00
  -1  -9  -5    5.60    1.00
  -1  -9  -5    5.40    1.00
   1   9   5    5.00    0.80
  -2  -9  -5  382.96    8.30
  -2  -9  -5  378.56    8.00
  -2  -9  -5  394.66    7.90
   2   9   5  394.06    7.40
  -3  -9  -5  208.68    5.50
  -3  -9  -5  206.28    5.30
  -3  -9  -5  214.88    5.80
  -4  -9  -5   47.30    2.40
  -4  -9  -5   46.70    2.70
   4   9   5   48.20    2.80
  -5  -9  -5  209.78    6.20
   5   9   5  215.28    6.40
  -5 -10   5   26.70    2.60
  -5 -10   5   26.90    2.30
   5 -10  -5   29.80    2.30
  -5  10   5   29.10    2.50
  -4 -10   5    2.70    1.00
  -4 -10   5    2.00    1.10
  -4 -10   5   -0.20    0.90
   4 -10  -5    1.80    0.90
  -4  10   5    1.10    1.00
  -3 -10   5   50.79    2.60
  -3 -10   5   55.69    2.60
   3 -10  -5   50.59    2.20
  -3 -10   5   54.39    2.50
   3 -10  -5   52.09    2.60
  -3  10   5   53.99    2.80
  -2 -10   5   38.30    1.90
   2 -10  -5   37.30    2.20
  -2 -10   5   41.20    2.10
   2 -10  -5   42.00    2.00
  -2  10   5   37.40    2.30
  -1 -10   5   14.70    1.20
   1 -10  -5   12.50    1.30
   1 -10  -5    9.80    1.30
  -1 -10   5   15.70    1.30
  -1  10   5   13.50    1.40
   0 -10  -5   10.10    1.30
   0 -10   5   13.10    1.10
   0 -10   5   14.10    1.10
   0 -10   5   13.20    1.10
   0 -10  -5   10.30    1.20
   0  10   5   12.50    1.30
  -1 -10  -5   32.70    1.90
  -1 -10  -5   30.60    1.90
   1  10   5   33.40    1.70
  -2 -10  -5    2.40    0.90
  -2 -10  -5    1.70    0.90
  -2 -10  -5    2.80    0.80
  -3 -10  -5    0.40    0.70
  -3 -10  -5    0.50    0.80
  -3 -10  -5   -0.10    0.80
  -4 -10  -5   15.90    2.00
  -4 -10  -5   16.40    1.80
  -4 -10  -5   16.30    1.90
   4  10   5   17.90    2.00
  -5 -11   5  105.29    4.30
  -5 -11   5  101.09    4.30
   5 -11  -5  105.09    4.20
  -5  11   5  106.99    4.30
  -4 -11   5  306.97    7.50
   4 -11  -5  312.67    7.70
  -4 -11   5  314.37    7.60
  -4  11   5  320.87    7.70
  -3 -11   5   34.90    2.30
  -3 -11   5   36.20    2.20
   3 -11  -5   34.20    1.90
   3 -11  -5   36.50    2.30
  -3  11   5   33.60    2.40
   2 -11  -5  143.19    4.40
   2 -11  -5  141.29    4.00
  -2 -11   5  136.99    4.20
  -2 -11   5  143.99    4.10
  -2  11   5  142.09    4.30
  -1 -11   5  518.85    9.60
   1 -11  -5  513.75    9.80
   1 -11  -5  505.45   10.20
  -1 -11   5  529.15    9.80
  -1 -11   5  527.75   10.00
  -1  11   5  513.05    9.90
   0 -11  -5  177.98    4.80
   0 -11   5  176.28    4.40
   0 -11   5  181.18    4.40
   0 -11  -5  180.48    5.00
   0 -11   5  176.68    4.20
   0  11   5  177.38    4.50
  -1 -11  -5  178.88    4.90
  -1 -11  -5  174.08    4.90
   1  11   5  176.48    4.30
  -2 -11  -5  443.86    9.20
  -2 -11  -5  441.36    9.40
  -2 -11  -5  449.95    8.90
  -3 -11  -5   92.09    3.70
  -3 -11  -5   89.69    3.40
  -3 -11  -5   92.49    3.50
  -4 -11  -5    4.40    1.20
  -4 -11  -5    5.90    1.30
  -4 -11  -5    4.40    1.30
   5 -12  -5   -0.30    0.90
  -5 -12   5    0.50    1.30
  -5 -12   5    0.80    1.30
  -5  12   5    0.30    1.10
  -4 -12   5   32.00    2.50
  -4 -12   5   30.30    2.40
   4 -12  -5   30.80    2.30
  -4  12   5   28.30    2.50
  -3 -12   5   33.40    2.30
  -3 -12   5   34.60    2.30
   3 -12  -5   34.20    2.30
  -3  12   5   36.00    2.50
  -2 -12   5   64.59    2.90
   2 -12  -5   65.19    3.00
   2 -12  -5   64.99    2.60
  -2 -12   5   63.49    2.70
  -2  12   5   65.19    2.90
  -1 -12   5   46.30    2.30
   1 -12  -5   43.30    2.20
  -1 -12   5   46.90    2.10
   1 -12  -5   41.80    2.40
  -1  12   5   48.30    2.40
   0 -12  -5    1.70    0.80
   0 -12   5    0.70    0.60
   0 -12   5    1.50    0.80
   0 -12  -5    0.40    0.70
   0  12   5    0.90    0.80
  -1 -12  -5   18.50    1.90
  -1 -12  -5   15.70    1.70
  -2 -12  -5   28.40    1.80
  -2 -12  -5   28.50    2.10
  -2 -12  -5   26.20    2.10
  -3 -12  -5   59.79    3.10
  -3 -12  -5   56.49    2.90
  -3 -12  -5   63.69    2.90
  -4 -12  -5   13.70    1.80
  -4 -12  -5   13.40    1.90
  -4 -12  -5   12.60    1.80
  -4 -13   5  107.99    4.30
  -4 -13   5  108.79    4.30
   4 -13  -5  116.39    4.40
  -4  13   5  101.29    4.20
   3 -13  -5   46.60    2.70
  -3 -13   5   45.70    2.70
  -3 -13   5   46.40    2.70
  -3  13   5   47.10    2.80
  -2 -13   5   60.99    2.70
   2 -13  -5   56.89    2.90
   2 -13  -5   64.49    2.70
  -2 -13   5   60.79    2.90
  -2  13   5   54.19    2.90
  -1 -13   5  330.57    6.80
   1 -13  -5  314.67    7.50
   1 -13  -5  318.37    7.20
  -1 -13   5  326.97    7.20
  -1  13   5  322.17    7.20
   0 -13   5   75.39    2.90
   0 -13  -5   82.29    3.20
   0 -13  -5   77.29    3.30
   0  13   5   74.29    3.00
  -1 -13  -5   89.69    3.60
  -1 -13  -5   89.59    3.50
  -2 -13  -5  346.67    8.20
  -2 -13  -5  343.97    7.40
  -2 -13  -5  337.47    7.90
  -3 -13  -5   40.40    2.40
  -3 -13  -5   34.20    2.50
  -3 -13  -5   39.40    2.60
  -4 -13  -5   75.79    3.50
  -4 -13  -5   79.59    3.80
  -4 -13  -5   73.69    3.50
  -4 -14   5    1.70    1.40
  -4 -14   5   -1.30    1.20
   4 -14  -5    1.90    1.10
  -4  14   5    0.50    1.10
  -3 -14   5    1.60    1.30
   3 -14  -5    2.90    1.10
  -3 -14   5    2.50    1.20
  -3  14   5    1.60    1.20
  -2 -14   5    0.00    0.90
   2 -14  -5    0.10    0.80
  -2 -14   5    0.00    1.10
   2 -14  -5   -0.10    0.70
  -2  14   5   -0.70    0.90
  -1 -14   5    5.10    1.30
   1 -14  -5    4.80    1.10
   1 -14  -5    6.70    1.30
  -1 -14   5    2.30    1.00
  -1  14   5    5.80    1.20
   0 -14  -5   32.60    2.30
   0 -14  -5   37.30    2.30
   0 -14   5   36.00    2.20
  -1 -14  -5    1.30    0.90
  -1 -14  -5   -0.20    0.80
  -2 -14  -5   25.10    2.20
  -2 -14  -5   25.30    2.20
  -3 -14  -5    6.30    1.40
  -3 -14  -5    7.00    1.30
  -3 -14  -5    9.60    1.60
  -4 -15   5   45.50    3.10
  -4 -15   5   38.90    3.10
   4 -15  -5   46.00    2.90
  -4  15   5   51.39    3.10
  -3 -15   5   40.70    2.60
   3 -15  -5   36.80    2.60
  -3 -15   5   36.30    2.80
  -3  15   5   35.10    2.60
  -2 -15   5  197.78    5.30
  -2 -15   5  198.78    5.70
   2 -15  -5  196.28    5.30
   2 -15  -5  195.28    5.80
  -2  15   5  193.68    5.60
   1 -15  -5   77.99    3.40
   1 -15  -5   78.79    3.20
  -1 -15   5   74.39    3.30
  -1  15   5   70.29    3.20
   0 -15  -5   45.00    2.60
   0 -15  -5   45.90    2.60
   0 -15   5   38.40    2.30
  -1 -15  -5   27.30    2.20
  -1 -15  -5   28.00    2.10
  -2 -15  -5   72.89    3.50
  -2 -15  -5   77.99    3.60
  -3 -15  -5  178.28    5.70
  -3 -15  -5  182.98    5.90
  -3 -16   5   33.70    2.90
   3 -16  -5   33.90    2.60
  -3 -16   5   32.60    2.50
  -3  16   5   35.00    2.60
   2 -16  -5   46.70    2.80
  -2 -16   5   42.10    2.90
   2 -16  -5   46.40    4.00
  -2  16   5   45.50    2.80
  -1 -16   5    2.30    1.30
   1 -16  -5    3.30    1.10
   1 -16  -5    2.10    1.00
   0 -16  -5   14.10    1.80
   0 -16  -5   13.30    1.80
  -1 -16  -5   -0.90    0.90
  -1 -16  -5    0.70    0.90
  -2 -16  -5   54.99    3.00
  -2 -16  -5   50.59    3.00
   2 -17  -5  242.28    6.80
  -2 -17   5  243.48    6.80
  -2  17   5  249.78    6.60
   1 -17  -5  101.49    4.10
   1 -17  -5   99.99    3.80
  -1 -17   5   93.99    3.90
   0 -17  -5  128.79    4.60
   0 -17  -5  128.29    4.70
  -1 -17  -5   81.09    3.80
  -1 -17  -5   86.29    3.80
  -1 -18   5    0.30    1.30
   1 -18  -5    0.10    0.80
   1 -18  -5   -0.20    0.90
   0 -18  -5    0.50    1.00
   0 -18  -5    0.10    0.90
  -6   0   6   17.60    2.40
  -5   0   6  110.59    4.50
  -5   0   6  112.39    3.90
  -4   0   6   21.30    1.80
  -4   0   6   17.00    1.60
  -4   0   6   18.20    1.90
  -4   0   6   20.80    1.90
  -3   0   6  821.02   14.00
  -3   0   6  845.32   14.00
  -3   0   6  777.52   14.40
  -3   0   6  835.22   14.70
  -2   0   6    3.60    0.80
  -2   0   6    4.00    0.80
  -2   0   6    4.30    0.90
  -1   0   6  198.28    4.50
  -1   0   6  191.28    4.70
  -1   0   6  192.68    4.80
   0   0   6  152.08    3.80
   1   0   6   61.19    2.30
   2   0   6    1.20    0.70
   3   0   6  636.34   11.40
   3   0   6  623.74   11.50
   4   0   6  115.59    3.80
   4   0   6  114.89    3.90
   5   0   6  113.99    4.10
   5   0   6  122.49    4.30
  -6  -1   6    4.70    1.80
  -6  -1   6    3.60    1.40
  -6   1   6    4.70    1.70
  -5  -1   6   30.60    2.20
  -5  -1   6   29.10    2.60
  -5   1   6   29.40    2.20
  -5   1   6   32.20    2.10
  -5   1   6   27.40    2.40
  -4  -1   6    3.00    0.90
  -4  -1   6    2.60    1.00
  -4  -1   6    3.50    1.00
  -4   1   6    3.00    1.20
  -4   1   6    3.50    0.90
  -4   1   6    1.60    0.90
  -4   1   6    2.90    0.90
  -3  -1   6   27.80    1.70
  -3  -1   6   25.30    1.80
  -3  -1   6   26.00    1.70
  -3  -1   6   26.90    1.70
  -3   1   6   25.30    1.60
  -3   1   6   23.90    1.80
  -3   1   6   25.90    1.80
  -3   1   6   25.20    1.70
  -2  -1   6   15.30    1.20
  -2  -1   6   14.40    1.50
  -2  -1   6   14.60    1.20
  -2   1   6   17.80    1.40
  -2   1   6   15.60    1.30
  -2   1   6   17.80    1.40
  -1  -1   6    0.60    0.50
  -1  -1   6    0.20    0.40
  -1  -1   6    1.50    0.60
  -1   1   6    0.80    0.50
  -1   1   6    0.70    0.50
  -1   1   6    1.20    0.50
   0  -1   6   15.90    1.20
   0   1   6   17.60    1.20
  -1  -1  -6    3.60    0.70
   1  -1   6    3.00    0.70
   1   1   6    2.10    0.60
   2  -1   6    6.70    1.00
  -2  -1  -6    9.70    1.00
   2   1   6   10.70    1.20
   3  -1   6   28.80    1.70
   3  -1   6   29.00    1.90
   3   1   6   32.70    1.90
   3   1   6   29.20    1.80
   4  -1   6    2.60    0.90
   4  -1   6    1.00    0.70
   4   1   6    1.30    0.80
   4   1   6    0.90    0.70
   5  -1   6   56.39    2.80
   5  -1   6   57.89    2.90
   5   1   6   60.99    2.90
   5   1   6   51.19    2.80
  -6  -2   6   58.69    3.60
  -6  -2   6   53.79    3.10
  -6   2   6   61.09    3.70
  -5  -2   6   89.69    4.10
  -5  -2   6   89.29    3.60
  -5   2   6   89.59    3.60
  -5   2   6   95.29    4.10
  -4  -2   6  161.38    5.10
  -4  -2   6  160.78    4.60
  -4  -2   6  165.28    4.50
  -4   2   6  164.58    4.30
  -4   2   6  173.48    4.80
  -4   2   6  168.48    5.00
  -4   2   6  158.38    5.00
  -3  -2   6  399.86    8.10
  -3  -2   6  387.26    8.40
  -3  -2   6  399.26    7.70
  -3  -2   6  403.46    8.30
  -3   2   6  397.16    8.00
  -3   2   6  404.26    8.70
  -3   2   6  393.96    8.30
  -3   2   6  401.16    7.80
  -2  -2   6  125.39    3.80
  -2  -2   6  123.19    3.30
  -2  -2   6  121.79    3.50
  -2   2   6  128.39    3.70
  -2   2   6  118.39    3.80
  -2   2   6  125.29    3.50
  -1  -2   6  226.18    5.50
  -1  -2   6  234.88    5.10
  -1  -2   6  238.18    5.00
  -1   2   6  232.78    5.60
  -1   2   6  228.28    5.30
  -1   2   6  229.78    5.10
   0  -2  -6  791.92   13.40
   0  -2   6  817.22   13.50
   0   2   6  791.92   13.50
   0   2   6  821.82   13.80
  -1  -2  -6  195.48    4.40
   1  -2   6  192.98    4.60
   1   2   6  190.68    4.60
   2  -2   6  104.39    3.30
  -2  -2  -6  104.99    3.00
   2   2   6  102.39    3.20
   3  -2   6  354.26    7.60
   3  -2   6  366.66    7.10
   3   2   6  347.87    7.40
   3   2   6  353.96    7.60
   4  -2   6  181.18    4.80
   4   2   6  175.48    4.90
   4   2   6  186.18    5.20
   5  -2   6   23.40    1.90
   5   2   6   26.00    2.10
   5   2   6   23.50    2.00
  -6  -3   6    1.30    1.20
  -6  -3   6    2.40    1.40
  -6   3   6    3.10    1.10
  -6   3   6    2.40    1.60
  -5  -3   6   -0.20    1.00
  -5  -3   6    2.00    1.00
  -5   3   6    1.60    1.10
  -5   3   6    0.20    1.20
  -4  -3   6   -0.30    0.80
  -4  -3   6   -0.40    0.60
  -4   3   6   -0.30    0.80
  -4   3   6    0.80    0.60
  -4   3   6    0.30    0.90
  -3  -3   6    0.10    0.60
  -3  -3   6    0.40    0.50
  -3  -3   6    0.60    0.60
  -3  -3   6   -0.40    0.50
  -3   3   6    0.50    0.50
  -3   3   6    1.00    0.60
  -3   3   6    0.00    0.70
  -3   3   6    0.00    0.70
  -2  -3   6    0.90    0.50
  -2  -3   6    1.50    0.50
  -2  -3   6    0.10    0.60
  -2   3   6    0.60    0.60
  -2   3   6    2.40    0.70
  -2   3   6    0.80    0.60
  -1  -3   6   11.90    1.00
   1  -3  -6   11.00    1.10
  -1  -3   6   13.40    1.10
  -1  -3   6   10.60    1.20
  -1   3   6   12.40    1.40
  -1   3   6    8.40    1.00
  -1   3   6   12.60    1.20
   0  -3  -6   22.30    1.40
   0  -3   6   22.30    1.40
   0   3   6   20.90    1.40
   0   3   6   22.20    1.40
   1  -3   6   56.69    2.30
  -1  -3  -6   56.89    2.20
   1   3   6   59.39    2.30
  -2  -3  -6    1.50    0.60
   2  -3   6    0.30    0.70
   2   3   6    0.00    0.50
   3  -3   6    0.30    0.50
  -3  -3  -6    0.40    0.50
   3   3   6   -0.20    0.60
   3   3   6    0.10    0.60
   4  -3   6    8.40    1.20
   4   3   6    6.80    1.20
   4   3   6    9.80    1.40
   5  -3   6    3.80    1.00
  -5  -3  -6    3.60    1.10
   5   3   6    2.10    1.10
   5   3   6    1.10    0.90
  -6  -4   6   55.69    3.30
  -6  -4   6   58.59    3.80
  -6   4   6   57.49    3.10
  -6   4   6   50.39    3.50
  -5  -4   6  114.59    4.20
  -5  -4   6  114.49    4.60
  -5   4   6  118.79    4.30
  -5   4   6  112.59    4.50
   4  -4  -6  177.78    5.10
  -4  -4   6  178.78    5.00
  -4  -4   6  166.68    5.20
  -4   4   6  169.78    5.10
  -4   4   6  171.98    5.00
  -3  -4   6  155.78    3.80
   3  -4  -6  148.79    4.10
  -3  -4   6  147.99    4.30
  -3  -4   6  148.09    4.20
  -3  -4   6  165.18    4.70
  -3   4   6  153.08    4.40
  -3   4   6  155.18    3.90
  -3   4   6  137.79    4.60
  -3   4   6  152.78    4.40
  -2  -4   6   36.20    1.70
   2  -4  -6   36.50    1.80
  -2  -4   6   36.50    1.80
  -2  -4   6   36.60    1.70
  -2  -4   6   34.80    2.00
  -2   4   6   38.10    1.90
  -2   4   6   32.90    2.00
  -2   4   6   36.50    1.90
  -1  -4   6  446.86    8.30
   1  -4  -6  449.66    8.40
  -1  -4   6  463.55    9.00
   1  -4  -6  463.25    8.50
  -1  -4   6  455.55    8.10
  -1   4   6  450.75    8.50
  -1   4   6  458.45    9.40
  -1   4   6  449.36    8.60
   0  -4  -6  417.26    7.90
   0  -4   6  420.26    7.90
   0   4   6  420.96    8.00
   0   4   6  416.36    8.00
   1  -4   6  580.04   10.50
  -1  -4  -6  589.94   10.40
   1   4   6  582.44   10.40
  -2  -4  -6   24.10    1.50
   2  -4   6   29.50    1.80
   2   4   6   28.20    1.60
   3  -4   6  264.77    5.50
  -3  -4  -6  261.47    5.70
   3   4   6  261.67    6.30
   3   4   6  259.27    5.90
  -4  -4  -6   82.59    3.40
   4  -4   6   84.79    3.00
   4   4   6   87.69    3.20
   4   4   6   95.29    3.60
   5  -4   6   24.10    1.80
  -5  -4  -6   16.90    2.00
   5   4   6   24.10    2.10
  -6  -5   6   12.90    2.20
  -6  -5   6   14.60    2.10
  -6   5   6   15.40    2.00
  -6   5   6   15.20    2.30
  -5  -5   6   -0.60    1.00
  -5  -5   6    0.70    1.10
   5  -5  -6    1.60    0.90
  -5   5   6    0.60    1.00
  -5   5   6    0.80    1.20
  -4  -5   6   57.39    2.90
  -4  -5   6   62.99    2.90
   4  -5  -6   60.69    2.70
  -4   5   6   65.39    3.00
  -4   5   6   63.39    3.00
  -3  -5   6    7.50    1.20
  -3  -5   6    6.80    1.20
   3  -5  -6    7.80    1.10
  -3   5   6    5.90    1.10
  -3   5   6    8.90    1.40
  -3   5   6    7.90    1.00
  -2  -5   6   50.39    2.20
  -2  -5   6   48.00    1.90
  -2  -5   6   48.40    1.90
   2  -5  -6   49.90    2.10
  -2  -5   6   49.00    2.30
  -2   5   6   49.60    2.50
  -2   5   6   48.10    2.20
  -2   5   6   47.40    2.10
   1  -5  -6    5.60    0.90
  -1  -5   6    5.50    1.00
   1  -5  -6    6.30    1.00
  -1  -5   6    5.60    0.70
  -1  -5   6    5.60    0.80
  -1   5   6    4.30    0.90
  -1   5   6    6.10    1.10
  -1   5   6    5.60    0.90
   0  -5  -6   -0.10    0.50
   0  -5   6   -0.20    0.40
   0  -5  -6    0.10    0.40
   0   5   6    0.60    0.50
   0   5   6    1.50    0.60
  -1  -5  -6   31.60    1.70
   1  -5   6   30.60    1.70
   1   5   6   33.60    1.70
  -2  -5  -6   54.29    2.20
   2   5   6   53.79    2.20
   3  -5   6    5.30    0.80
  -3  -5  -6    4.10    0.90
   3   5   6    4.00    0.90
   3   5   6    5.70    1.10
   4  -5   6   11.20    1.20
  -4  -5  -6   11.90    1.60
   4   5   6   12.30    1.40
   4   5   6    9.70    1.50
  -5  -5  -6   25.30    2.40
   5  -5   6   22.70    1.80
   5   5   6   25.90    2.20
  -6  -6   6   13.80    2.00
  -6  -6   6    9.20    2.00
  -6  -6   6   12.00    2.00
  -6   6   6   12.00    1.80
  -6   6   6   11.00    2.10
   5  -6  -6  112.69    4.10
  -5  -6   6  106.59    4.40
  -5  -6   6  102.89    4.10
  -5   6   6  103.09    4.10
  -5   6   6  110.19    4.30
  -4  -6   6  104.49    4.00
  -4  -6   6  105.69    3.80
   4  -6  -6   95.49    3.50
  -4   6   6  101.59    3.80
  -4   6   6  105.69    3.90
  -3  -6   6  188.18    5.00
  -3  -6   6  171.28    4.80
   3  -6  -6  172.68    4.70
  -3   6   6  169.58    4.90
  -3   6   6  166.28    4.70
  -2  -6   6   11.30    1.00
   2  -6  -6   11.80    1.30
   2  -6  -6   11.60    1.30
  -2  -6   6   11.50    1.00
  -2  -6   6   10.00    1.30
  -2  -6   6   11.90    1.30
  -2   6   6   14.80    1.30
  -2   6   6   10.20    1.20
  -2   6   6   14.20    1.70
  -1  -6   6  290.77    6.50
  -1  -6   6  291.07    5.90
   1  -6  -6  296.27    6.30
   1  -6  -6  292.47    6.20
  -1  -6   6  300.47    5.30
  -1   6   6  294.27    6.30
  -1   6   6  288.07    7.10
  -1   6   6  289.47    6.10
   0  -6   6   64.79    2.40
   0  -6  -6   71.49    2.60
   0  -6  -6   67.79    2.50
   0   6   6   69.39    2.50
   0   6   6   69.29    2.40
   1  -6   6  181.98    4.50
  -1  -6  -6  171.98    4.40
   1   6   6  176.48    4.40
  -2  -6  -6   23.30    1.60
   2   6   6   25.40    1.60
  -3  -6  -6  220.48    5.30
  -3  -6  -6  213.28    5.70
   3   6   6  227.78    5.30
  -4  -6  -6  110.29    4.00
   4   6   6   96.89    3.90
  -5  -6  -6   88.89    3.90
   5   6   6   91.39    4.00
  -6  -7   6    2.20    1.60
  -6  -7   6    1.50    1.40
  -6  -7   6    2.30    1.30
   6  -7  -6    3.70    1.30
  -6   7   6    0.80    1.30
  -6   7   6    1.90    1.30
   5  -7  -6   39.40    2.60
  -5  -7   6   45.70    2.90
  -5  -7   6   43.60    2.60
  -5  -7   6   40.20    3.00
  -5   7   6   40.40    2.80
  -5   7   6   40.00    2.90
  -4  -7   6   17.30    2.00
   4  -7  -6   17.70    1.90
  -4  -7   6   18.50    1.90
  -4   7   6   17.50    1.90
  -4   7   6   15.00    1.80
  -3  -7   6    8.50    1.30
   3  -7  -6    8.90    1.20
  -3  -7   6    9.60    1.40
  -3   7   6   10.60    1.40
  -3   7   6    6.20    1.30
  -2  -7   6   37.90    2.00
   2  -7  -6   33.60    2.00
   2  -7  -6   34.80    1.90
  -2  -7   6   37.10    2.10
  -2   7   6   33.20    1.80
  -2   7   6   35.00    2.10
   1  -7  -6    0.60    0.60
  -1  -7   6    0.50    0.50
  -1  -7   6    1.70    0.70
  -1  -7   6    1.10    0.30
   1  -7  -6    1.30    0.70
  -1   7   6    0.80    0.60
  -1   7   6    1.10    0.70
  -1   7   6    0.50    0.50
   0  -7   6    1.00    0.50
   0  -7  -6   -0.40    0.50
   0  -7  -6    0.40    0.50
   0  -7   6    0.40    0.50
   0   7   6    0.60    0.60
   0   7   6   -0.20    0.40
  -1  -7  -6    2.10    0.70
  -1  -7  -6    2.90    0.80
   1  -7   6    2.50    0.80
   1   7   6    4.00    0.80
  -2  -7  -6   75.69    2.90
   2   7   6   73.39    2.70
  -3  -7  -6   10.50    1.40
  -3  -7  -6   10.80    1.40
   3   7   6   11.10    1.30
  -4  -7  -6    1.00    0.90
   4   7   6    0.00    0.80
  -5  -8   6  102.39    4.30
   5  -8  -6  101.59    4.00
  -5  -8   6   95.29    4.00
  -5  -8   6  108.39    4.00
  -5   8   6   94.89    4.00
  -5   8   6   97.59    4.10
  -4  -8   6  199.38    5.70
   4  -8  -6  205.28    5.70
  -4  -8   6  201.88    5.80
  -4   8   6  199.68    5.60
  -4   8   6  203.38    5.90
   3  -8  -6  258.77    6.30
  -3  -8   6  257.17    6.20
  -3  -8   6  258.27    6.30
  -3   8   6  246.28    5.90
  -3   8   6  250.07    6.40
   2  -8  -6  216.88    5.20
   2  -8  -6  209.48    5.40
  -2  -8   6  214.78    5.40
  -2  -8   6  214.18    5.30
  -2   8   6  209.78    5.50
  -2   8   6  218.38    5.00
  -1  -8   6  233.98    5.40
   1  -8  -6  229.88    5.70
   1  -8  -6  233.38    5.50
  -1  -8   6  236.08    5.60
  -1  -8   6  236.18    5.10
  -1   8   6  232.58    5.50
  -1   8   6  229.38    5.10
   0  -8   6  284.57    6.10
   0  -8  -6  278.17    6.30
   0  -8   6  301.47    6.60
   0  -8  -6  284.77    6.60
   0   8   6  294.67    6.30
   0   8   6  287.37    6.20
  -1  -8  -6   41.40    2.20
   1  -8   6   38.50    2.00
  -1  -8  -6   36.40    2.10
   1   8   6   40.10    1.90
  -2  -8  -6  310.07    6.90
   2   8   6  296.17    6.40
  -3  -8  -6  171.98    4.80
  -3  -8  -6  163.38    4.90
  -4  -8  -6  208.28    6.00
   4   8   6  213.98    6.20
  -5  -9   6   -0.80    1.20
   5  -9  -6    0.00    0.80
  -5  -9   6   -0.40    1.20
  -5  -9   6    2.30    1.20
  -5   9   6    1.30    1.20
  -4  -9   6    0.70    1.10
   4  -9  -6    2.80    1.00
  -4  -9   6    0.60    1.00
  -4  -9   6    3.50    1.20
  -4   9   6    1.60    1.20
   3  -9  -6    0.60    0.70
  -3  -9   6    0.20    0.80
  -3  -9   6   -0.20    0.70
  -3   9   6    0.10    1.10
   2  -9  -6   23.30    1.60
  -2  -9   6   19.30    1.60
   2  -9  -6   20.20    1.70
  -2  -9   6   20.60    1.60
  -2   9   6   20.80    2.00
   1  -9  -6    1.50    0.70
   1  -9  -6    3.10    0.90
  -1  -9   6    3.20    0.80
  -1  -9   6    2.00    0.70
  -1   9   6    2.00    0.80
   0  -9   6   15.00    1.40
   0  -9  -6   14.50    1.50
   0  -9  -6   18.10    1.60
   0  -9   6   16.70    1.30
   0   9   6   16.10    1.50
   1  -9   6   31.70    1.90
  -1  -9  -6   33.30    2.10
  -1  -9  -6   31.40    1.90
   1   9   6   35.00    1.90
  -2  -9  -6    1.30    0.80
  -2  -9  -6    2.20    0.90
   2   9   6    2.10    0.80
  -3  -9  -6   18.30    1.80
  -3  -9  -6   15.20    1.70
  -4  -9  -6    3.60    1.20
   5 -10  -6  137.79    4.90
  -5 -10   6  130.89    5.00
  -5 -10   6  125.19    4.70
  -5  10   6  135.89    5.00
  -4 -10   6  100.49    4.00
  -4 -10   6  115.29    4.30
   4 -10  -6  108.19    4.20
  -4 -10   6  111.79    4.10
  -4  10   6  110.99    4.30
  -3 -10   6  137.39    4.40
   3 -10  -6  130.19    3.90
  -3 -10   6  135.29    4.30
   3 -10  -6  138.19    4.50
  -3  10   6  130.09    4.50
  -2 -10   6   25.50    1.90
   2 -10  -6   26.40    1.90
   2 -10  -6   25.70    1.80
  -2 -10   6   22.90    1.70
  -2  10   6   24.40    2.00
  -1 -10   6  404.86    8.20
   1 -10  -6  403.76    8.30
   1 -10  -6  400.06    8.60
  -1 -10   6  400.76    8.10
  -1  10   6  401.16    8.30
   0 -10   6   79.09    3.00
   0 -10  -6   74.39    3.00
   0 -10  -6   73.89    3.10
   0 -10   6   80.29    2.70
   0  10   6   79.59    2.90
   1 -10   6  245.48    5.80
  -1 -10  -6  249.38    6.20
  -1 -10  -6  258.37    6.40
   1  10   6  249.08    5.70
  -2 -10  -6   64.19    2.90
  -2 -10  -6   56.79    2.90
  -3 -10  -6  152.88    4.80
  -3 -10  -6  155.18    4.70
  -4 -10  -6   63.49    3.30
  -4 -10  -6   63.69    3.00
  -5 -11   6    1.90    1.20
   5 -11  -6    0.50    0.90
  -5 -11   6    0.80    1.40
  -5  11   6    0.30    1.20
  -4 -11   6    1.80    1.20
   4 -11  -6   -0.10    0.80
  -4 -11   6    0.20    1.00
  -4  11   6    1.60    1.30
   3 -11  -6   13.10    1.70
   3 -11  -6   13.30    1.50
  -3 -11   6   11.80    1.60
  -3 -11   6   11.50    1.60
  -3  11   6   11.80    1.80
  -2 -11   6   61.89    2.70
   2 -11  -6   63.49    2.70
   2 -11  -6   58.99    2.90
  -2  11   6   64.29    3.10
   1 -11  -6    9.20    1.30
   1 -11  -6    8.70    1.40
  -1 -11   6    7.60    1.10
  -1 -11   6    7.50    1.20
  -1  11   6    7.70    1.30
   0 -11   6    9.10    1.10
   0 -11  -6    8.50    1.40
   0 -11  -6    7.10    1.20
   0 -11   6    8.80    1.20
   0  11   6    7.80    1.20
  -1 -11  -6    2.90    1.00
  -1 -11  -6    3.10    1.00
   1 -11   6    2.00    0.80
   1  11   6    2.20    0.80
  -2 -11  -6   18.30    2.00
  -2 -11  -6   14.90    1.80
  -3 -11  -6    0.60    0.80
  -3 -11  -6    2.60    1.00
  -4 -11  -6    0.50    0.90
  -4 -11  -6    0.40    0.90
   4 -12  -6  140.59    5.00
  -4 -12   6  149.88    5.00
  -4 -12   6  143.29    5.00
  -4  12   6  153.28    5.20
   3 -12  -6    1.80    1.00
  -3 -12   6    4.80    1.30
   3 -12  -6    3.70    1.40
  -3 -12   6    4.30    1.30
  -3  12   6    2.70    1.20
  -2 -12   6   37.00    2.30
   2 -12  -6   35.00    2.30
  -2 -12   6   31.20    2.10
   2 -12  -6   30.80    2.00
  -2  12   6   30.90    2.30
  -1 -12   6  138.39    4.20
   1 -12  -6  135.69    4.50
  -1 -12   6  127.89    3.90
   1 -12  -6  134.59    4.30
  -1  12   6  131.99    4.30
   0 -12   6  111.09    3.60
   0 -12   6  114.89    3.50
   0 -12  -6  117.09    4.10
   0 -12  -6  115.49    4.00
   0  12   6  113.69    3.80
  -1 -12  -6  143.49    4.60
  -1 -12  -6  158.18    4.90
   1 -12   6  146.49    4.30
  -2 -12  -6   45.90    2.60
  -2 -12  -6   46.70    2.80
  -3 -12  -6   34.70    2.30
  -3 -12  -6   38.00    2.50
  -3 -12  -6   30.40    3.00
  -4 -13   6   -1.30    1.10
   4 -13  -6    0.80    1.00
  -4 -13   6    0.80    1.20
  -4  13   6    1.20    1.20
  -3 -13   6    7.30    1.50
   3 -13  -6    7.90    1.50
  -3 -13   6    7.30    1.50
  -3  13   6    7.70    1.60
  -2 -13   6    0.10    1.00
  -2 -13   6   -0.40    0.80
   2 -13  -6    0.50    0.80
   2 -13  -6    0.50    0.90
  -2  13   6    0.60    1.10
   1 -13  -6   18.30    2.00
  -1 -13   6   19.30    1.90
   1 -13  -6   16.90    1.80
  -1 -13   6   18.40    1.70
  -1  13   6   17.90    1.90
   0 -13  -6    0.10    0.80
   0 -13   6    1.80    0.90
   0 -13  -6    0.80    0.80
   0  13   6    0.00    0.90
  -1 -13  -6   14.80    1.80
  -1 -13  -6   12.00    1.70
  -2 -13  -6   34.30    2.50
  -2 -13  -6   37.10    2.40
  -3 -13  -6    1.50    0.90
  -3 -13  -6   -0.80    0.90
  -3 -13  -6    0.70    1.00
  -3 -14   6  119.69    4.30
  -3 -14   6  117.29    4.50
   3 -14  -6  116.09    4.50
  -3  14   6  122.39    4.60
   2 -14  -6  103.19    3.80
   2 -14  -6  107.49    4.20
  -2 -14   6  109.59    4.10
  -2 -14   6  105.09    3.80
  -2  14   6  107.69    4.20
   1 -14  -6  153.98    5.10
  -1 -14   6  144.59    5.10
  -1 -14   6  159.88    4.80
   1 -14  -6  160.58    4.90
  -1  14   6  158.68    4.90
   0 -14  -6  198.58    5.90
   0 -14  -6  189.28    5.60
  -1 -14  -6  111.39    4.30
  -1 -14  -6  103.09    4.10
  -2 -14  -6   79.09    3.70
  -2 -14  -6   80.59    3.70
  -3 -15   6   -1.70    1.20
   3 -15  -6    1.50    1.00
  -3 -15   6   -1.00    1.10
  -3  15   6    1.40    1.30
   2 -15  -6    5.40    1.40
   2 -15  -6    4.60    1.20
  -2 -15   6    3.80    1.30
  -2 -15   6    2.60    1.20
  -2  15   6    4.90    1.50
   1 -15  -6    3.80    1.20
  -1 -15   6    1.90    1.20
   1 -15  -6    2.70    1.10
  -1  15   6    0.70    1.10
   0 -15  -6    2.00    1.10
   0 -15  -6    0.50    1.00
  -1 -15  -6    0.60    1.00
  -1 -15  -6   -0.50    0.80
  -2 -15  -6    9.90    1.80
  -2 -15  -6    7.60    1.50
  -2 -16   6   21.20    2.40
   2 -16  -6   24.70    2.50
   2 -16  -6   23.00    2.20
  -2  16   6   19.50    2.20
   1 -16  -6   68.19    3.40
   1 -16  -6   65.89    3.30
  -1 -16   6   65.29    3.30
   0 -16  -6   88.59    3.90
   0 -16  -6   95.29    4.10
  -1 -16  -6   21.10    2.20
  -1 -16  -6   22.00    2.30
  -6   0   7   -1.20    1.40
  -5   0   7    0.40    1.00
  -5   0   7    0.10    1.20
  -4   0   7   -1.30    0.60
  -4   0   7    1.90    1.10
  -4   0   7    0.30    0.80
  -3   0   7    1.20    0.70
  -3   0   7    0.20    0.80
  -3   0   7   -0.40    0.70
  -2   0   7    0.40    0.70
  -2   0   7   -0.30    0.60
  -2   0   7    0.40    0.50
  -1   0   7    1.20    0.60
  -1   0   7    0.70    0.60
  -1   0   7    0.50    0.60
   0   0   7    0.20    0.60
   0   0   7   -0.20    0.50
   1   0   7   -0.50    0.50
   2   0   7   -0.20    0.60
   3   0   7    0.50    0.80
   4   0   7   -0.20    0.70
   4   0   7    0.20    0.90
  -6  -1   7   66.89    4.10
  -6   1   7   70.59    4.10
  -5  -1   7   35.40    2.50
  -5  -1   7   31.30    2.80
  -5   1   7   37.10    2.60
  -5   1   7   38.30    3.00
  -5   1   7   33.30    2.30
  -4  -1   7   63.09    2.90
  -4  -1   7   65.39    3.40
  -4  -1   7   63.39    2.90
  -4   1   7   63.09    3.30
  -4   1   7   68.29    2.90
  -4   1   7   68.39    3.10
  -3  -1   7  538.05   10.90
  -3  -1   7  536.85   10.40
  -3  -1   7  551.74   10.20
  -3   1   7  517.75   10.70
  -3   1   7  547.25   10.40
  -3   1   7  531.95   10.20
  -2  -1   7   53.39    2.30
  -2  -1   7   56.39    2.70
  -2   1   7   50.99    2.40
  -2   1   7   49.80    2.50
  -2   1   7   51.19    2.50
  -1  -1   7  212.68    5.50
  -1  -1   7  214.38    5.10
  -1  -1   7  212.58    5.20
  -1   1   7  205.68    5.40
  -1   1   7  213.38    5.10
  -1   1   7  212.28    5.50
   0  -1   7  120.69    3.90
   0  -1   7  121.59    3.60
   0   1   7  116.49    3.80
   0   1   7  123.29    3.60
   1  -1   7  216.18    5.30
   1   1   7  219.98    5.30
   2  -1   7  205.18    5.30
   2   1   7  202.38    5.20
   3  -1   7  174.28    5.00
   3   1   7  178.88    5.00
   4  -1   7  108.79    3.70
   4  -1   7  104.29    3.90
   4   1   7  103.09    3.90
   4   1   7  103.29    3.80
  -6  -2   7    6.70    1.70
  -6  -2   7    4.30    2.10
  -6   2   7    4.90    1.80
  -5  -2   7    5.60    1.40
  -5  -2   7    8.20    1.80
  -5   2   7    8.10    1.60
  -5   2   7    2.20    1.40
  -4  -2   7    2.40    1.20
  -4  -2   7    4.30    1.10
  -4   2   7    3.50    0.90
  -4   2   7    3.10    1.10
  -4   2   7    4.10    1.30
  -3  -2   7   37.60    2.10
  -3  -2   7   34.80    2.00
  -3  -2   7   32.70    2.20
  -3   2   7   36.80    2.20
  -3   2   7   32.70    1.90
  -3   2   7   30.30    2.10
  -2  -2   7    3.80    1.00
  -2  -2   7    6.20    1.00
  -2   2   7    5.30    1.00
  -2   2   7    6.10    1.10
  -2   2   7    6.20    1.10
  -1  -2   7   70.29    2.60
  -1  -2   7   63.49    2.50
  -1  -2   7   65.49    2.80
  -1   2   7   62.19    2.70
  -1   2   7   64.49    2.60
  -1   2   7   66.79    2.90
   0  -2   7   -0.30    0.50
   0  -2   7   -0.10    0.60
   0   2   7    0.30    0.60
   0   2   7    0.10    0.50
   1  -2   7   16.80    1.60
  -1  -2  -7   19.90    1.40
   1   2   7   17.10    1.50
   2  -2   7    7.70    1.20
  -2  -2  -7    8.10    1.10
   2   2   7    6.50    1.10
   3  -2   7    0.20    0.70
   3   2   7    0.90    0.80
   4  -2   7   19.40    2.00
   4  -2   7   14.20    1.60
   4   2   7   16.10    1.80
   4   2   7   17.10    1.80
  -5  -3   7   56.19    3.50
  -5  -3   7   59.69    3.20
  -5   3   7   60.39    3.20
  -5   3   7   54.89    3.40
  -4  -3   7   53.69    3.10
  -4  -3   7   46.10    2.60
  -4   3   7   42.90    2.80
  -4   3   7   50.39    2.60
  -4   3   7   51.39    2.80
  -3  -3   7  120.69    3.60
  -3  -3   7  117.19    3.90
  -3  -3   7  114.69    4.20
  -3   3   7  113.89    3.60
  -3   3   7  119.39    4.00
  -3   3   7  118.19    4.00
  -2  -3   7  101.69    3.70
  -2  -3   7   99.99    3.20
  -2   3   7   99.69    3.50
  -2   3   7  100.39    3.40
  -2   3   7   93.69    3.70
  -1  -3   7   81.89    3.20
  -1  -3   7   78.59    3.80
  -1  -3   7   75.79    2.70
  -1   3   7   72.29    2.80
  -1   3   7   80.49    2.90
  -1   3   7   78.79    3.30
   0  -3   7  133.89    3.80
   0  -3  -7  129.09    3.70
   0  -3   7  129.99    4.10
   0   3   7  123.69    3.80
   0   3   7  130.19    3.80
   1  -3   7  274.87    6.20
  -1  -3  -7  272.17    6.00
   1   3   7  275.07    6.20
   2  -3   7    4.80    1.10
  -2  -3  -7    6.40    1.00
   2   3   7    5.80    1.10
   3  -3   7   97.49    3.70
   3   3   7  102.49    3.50
   4  -3   7    4.80    1.00
   4  -3   7    3.60    1.10
   4   3   7    2.20    0.90
   4   3   7    1.70    0.90
  -5  -4   7    8.50    1.70
  -5  -4   7    5.90    1.60
  -5   4   7    7.40    1.60
  -5   4   7    5.80    1.70
  -4  -4   7    2.10    1.20
  -4  -4   7    1.40    0.90
  -4   4   7    2.10    1.20
  -4   4   7    2.70    1.20
  -3  -4   7   40.20    2.40
  -3  -4   7   43.90    2.30
  -3   4   7   42.60    2.50
  -3   4   7   41.30    2.40
  -3   4   7   41.50    2.80
  -3   4   7   42.40    2.10
  -2  -4   7    3.10    0.80
  -2  -4   7    1.50    0.80
  -2   4   7    3.40    1.00
  -2   4   7    5.50    1.10
  -2   4   7    3.40    0.90
  -1  -4   7    1.10    0.70
  -1  -4   7    0.80    0.60
  -1   4   7    1.30    0.70
  -1   4   7   -0.10    0.60
  -1   4   7    0.70    0.60
   0  -4   7    0.00    0.50
   0  -4   7    1.00    0.60
   0  -4  -7    0.30    0.60
   0   4   7    1.00    0.60
   0   4   7    0.00    0.60
  -1  -4  -7   19.80    1.50
   1  -4   7   18.80    1.60
   1   4   7   14.60    1.40
   2  -4   7   47.40    2.40
  -2  -4  -7   47.70    2.20
   2   4   7   47.20    2.30
   3  -4   7    4.10    1.10
   3   4   7    4.60    1.00
   4  -4   7    2.00    1.10
   4   4   7    2.70    1.10
   4   4   7    4.00    1.10
  -5  -5   7  114.99    4.50
  -5  -5   7  119.19    4.90
  -5   5   7  113.99    4.70
  -5   5   7  117.49    4.50
  -4  -5   7   14.20    1.80
  -4  -5   7   14.50    1.90
  -4   5   7   15.30    1.90
  -4   5   7   13.90    1.80
  -3  -5   7  179.28    5.00
  -3  -5   7  175.38    5.30
  -3   5   7  180.88    5.20
  -3   5   7  170.58    5.00
  -2  -5   7  186.98    4.90
  -2  -5   7  191.88    4.60
  -2  -5   7  187.08    5.30
  -2   5   7  186.08    5.00
  -2   5   7  186.58    5.00
  -2   5   7  181.48    5.60
   1  -5  -7  169.28    4.50
  -1  -5   7  168.48    4.90
  -1  -5   7  171.18    4.30
  -1   5   7  167.88    4.60
  -1   5   7  165.08    5.20
  -1   5   7  171.88    4.60
   0  -5   7  208.18    5.10
   0  -5   7  200.98    5.40
   0  -5  -7  214.18    5.20
   0   5   7  205.98    5.20
   0   5   7  206.38    5.10
   1  -5   7  498.85    9.60
  -1  -5  -7  480.95    9.40
   1   5   7  476.25    9.40
   2  -5   7   82.99    3.30
  -2  -5  -7   89.09    3.10
   2   5   7   86.39    3.20
   3  -5   7   82.99    3.50
  -3  -5  -7   80.89    3.00
   3   5   7   81.79    3.20
   4  -5   7   95.39    3.90
   4   5   7   88.79    3.40
  -5  -6   7    4.40    1.60
  -5  -6   7    6.30    1.60
  -5   6   7    8.90    1.90
  -5   6   7    6.70    1.70
  -4  -6   7   23.10    2.40
  -4  -6   7   27.00    2.20
  -4   6   7   26.20    2.40
  -4   6   7   26.40    2.40
  -3  -6   7    0.70    0.80
  -3  -6   7    1.20    0.80
  -3   6   7    0.90    0.90
  -3   6   7    0.10    0.80
  -2  -6   7   51.09    2.50
  -2  -6   7   50.79    2.60
  -2   6   7   52.99    2.40
  -2   6   7   54.09    2.60
  -1  -6   7   53.09    2.60
   1  -6  -7   54.19    2.40
  -1  -6   7   58.79    2.30
  -1   6   7   48.20    2.80
  -1   6   7   53.59    2.50
  -1   6   7   52.29    2.30
   0  -6   7   74.29    3.10
   0  -6   7   75.29    2.80
   0  -6  -7   74.79    2.90
   0   6   7   73.09    2.90
   0   6   7   75.09    2.80
   1  -6   7   64.49    2.70
  -1  -6  -7   66.79    2.70
   1   6   7   72.39    2.80
  -2  -6  -7    0.90    0.70
   2  -6   7    1.00    0.80
   2   6   7    1.20    0.80
   3  -6   7    1.70    1.00
  -3  -6  -7    0.80    0.70
   3   6   7    0.30    0.70
   4  -6   7   17.00    2.00
  -5  -7   7   66.29    3.50
  -5  -7   7   68.89    3.80
  -5   7   7   67.79    3.70
  -5   7   7   63.59    3.60
  -4  -7   7   62.49    3.20
  -4  -7   7   58.09    3.20
  -4   7   7   57.39    3.20
  -4   7   7   59.19    3.20
  -3  -7   7  233.48    6.30
  -3  -7   7  222.88    6.00
  -3   7   7  238.28    6.30
  -3   7   7  230.78    6.00
   2  -7  -7  177.38    4.80
  -2  -7   7  175.88    5.10
  -2  -7   7  180.48    4.90
  -2   7   7  177.88    5.00
  -2   7   7  174.08    4.70
  -1  -7   7   97.69    3.50
  -1  -7   7   94.69    3.10
   1  -7  -7   89.49    3.30
  -1   7   7   93.49    3.20
  -1   7   7   95.29    3.40
   0  -7   7   25.20    1.70
   0  -7   7   24.60    1.80
   0  -7  -7   21.90    1.70
   0   7   7   22.00    1.70
   0   7   7   23.40    1.60
   1  -7   7  315.17    7.00
  -1  -7  -7  315.77    7.10
   1   7   7  316.47    6.90
   1   7   7  317.57    6.90
  -2  -7  -7  123.09    4.00
   2  -7   7  125.69    4.10
   2   7   7  124.19    3.90
   3  -7   7   82.39    3.50
  -3  -7  -7   81.09    3.20
   3   7   7   78.69    3.10
  -5  -8   7    2.10    1.50
  -5  -8   7    1.00    1.30
  -5  -8   7    3.80    1.20
  -5   8   7    2.90    1.40
  -5   8   7    3.80    1.60
  -4  -8   7    5.10    1.40
  -4  -8   7    5.90    1.50
  -4   8   7    4.20    1.40
  -4   8   7    4.40    1.40
   3  -8  -7    2.50    0.90
  -3  -8   7    3.60    1.10
  -3  -8   7    2.40    1.00
  -3   8   7    1.80    1.20
  -3   8   7    1.30    0.90
   2  -8  -7    0.70    0.80
  -2  -8   7    1.80    0.80
  -2  -8   7    0.40    0.70
   2  -8  -7    0.30    0.70
  -2   8   7    0.70    0.90
  -2   8   7    0.50    0.70
  -1  -8   7   19.20    2.30
  -1  -8   7   16.20    1.70
   1  -8  -7   16.80    1.70
  -1   8   7   15.40    2.20
  -1   8   7   13.40    1.50
   0  -8   7    1.20    0.80
   0  -8   7    1.20    0.60
   0  -8  -7    0.40    0.80
   0   8   7    0.20    0.70
   1  -8   7   -0.10    0.60
  -1  -8  -7    0.40    0.70
   1   8   7    1.10    0.70
   2  -8   7    0.10    0.80
  -2  -8  -7   -0.40    0.70
   2   8   7    0.40    0.70
  -3  -8  -7    1.70    1.00
  -5  -9   7   93.49    4.80
  -5  -9   7   94.39    4.40
  -5  -9   7   93.69    4.00
  -5   9   7   92.69    4.30
  -4  -9   7   29.50    2.50
  -4  -9   7   32.20    2.60
   4  -9  -7   32.50    2.40
  -4   9   7   34.90    2.80
  -3  -9   7  164.68    5.00
   3  -9  -7  163.68    5.10
  -3  -9   7  161.18    5.00
  -3   9   7  162.28    5.20
  -2  -9   7  113.69    3.80
   2  -9  -7  117.29    3.80
  -2  -9   7  112.99    4.00
   2  -9  -7  103.99    3.90
  -2   9   7  110.99    4.00
   1  -9  -7   50.89    2.60
  -1  -9   7   59.79    2.80
   1  -9  -7   55.99    2.70
  -1  -9   7   53.99    2.50
  -1   9   7   48.20    2.60
   0  -9  -7    2.80    0.90
   0  -9   7    3.60    0.90
   0  -9   7    4.00    1.00
   0   9   7    2.50    0.90
  -1  -9  -7  198.88    5.40
   1  -9   7  190.18    5.10
   1   9   7  191.48    5.00
   2  -9   7   62.69    3.00
  -2  -9  -7   66.29    3.00
   2   9   7   63.89    2.70
  -3  -9  -7   12.50    1.60
  -4 -10   7   49.60    2.90
  -4 -10   7   50.29    3.00
  -4 -10   7   51.99    3.10
   4 -10  -7   44.70    2.80
  -4  10   7   51.69    3.30
   3 -10  -7    1.70    1.00
  -3 -10   7    2.50    1.20
  -3 -10   7    3.50    1.20
  -3  10   7    2.90    1.40
  -2 -10   7    0.00    0.80
  -2 -10   7    0.40    0.80
   2 -10  -7   -0.30    0.70
   2 -10  -7   -0.60    0.80
  -2  10   7   -0.20    1.00
   1 -10  -7    0.10    0.80
  -1 -10   7    0.40    0.70
  -1 -10   7    0.90    0.80
   1 -10  -7    0.50    0.80
  -1  10   7    1.30    1.00
   0 -10   7    2.90    0.90
   0 -10  -7    4.20    1.10
   0 -10  -7    5.60    1.10
   0  10   7    4.30    1.10
   1 -10   7   16.30    1.70
  -1 -10  -7   15.70    1.80
   1  10   7   18.40    1.80
   2 -10   7    4.10    1.10
  -2 -10  -7    3.90    1.20
  -3 -10  -7    4.90    1.30
  -4 -11   7   10.00    1.70
  -4 -11   7    8.60    1.80
   4 -11  -7   10.40    1.70
  -4  11   7    9.80    1.90
  -3 -11   7   69.19    3.30
  -3 -11   7   63.49    3.10
   3 -11  -7   62.79    3.20
  -3  11   7   65.49    3.50
  -2 -11   7  190.18    5.50
   2 -11  -7  203.48    5.60
   2 -11  -7  210.38    5.90
  -2 -11   7  210.28    5.60
  -2  11   7  202.38    5.90
   1 -11  -7  104.09    4.00
  -1 -11   7  102.49    3.70
  -1 -11   7  103.69    3.60
   1 -11  -7  101.99    3.80
  -1  11   7  103.49    3.90
   0 -11   7  132.39    4.30
   0 -11  -7  137.99    4.50
   0 -11  -7  139.49    4.70
   0 -11   7  138.19    4.10
   0  11   7  132.79    4.30
  -1 -11  -7  404.46    9.00
   1 -11   7  414.16    8.60
   1 -11   7  400.56    8.80
   1  11   7  396.26    8.40
  -2 -11  -7   73.59    3.40
   2 -11   7   74.39    3.30
  -3 -11  -7   21.50    2.20
   4 -12  -7   10.80    1.70
  -4 -12   7    8.30    1.80
  -4 -12   7   11.60    2.90
  -4  12   7    4.70    2.30
  -3 -12   7   43.50    2.80
   3 -12  -7   43.90    2.80
  -3 -12   7   46.50    2.90
   3 -12  -7   43.90    2.50
  -3  12   7   43.00    3.10
   2 -12  -7    9.20    1.40
   2 -12  -7    7.80    1.50
  -2 -12   7    9.30    1.40
  -2 -12   7   12.30    1.70
  -2  12   7    9.10    1.80
   1 -12  -7    3.30    1.10
   1 -12  -7    3.50    1.20
  -1 -12   7    5.10    1.10
  -1  12   7    1.40    1.20
   0 -12   7    3.90    1.00
   0 -12  -7    1.40    1.00
   0 -12  -7    1.20    0.90
   0 -12   7    2.30    0.80
   0  12   7    0.90    1.00
  -1 -12  -7   28.50    3.70
  -1 -12  -7   30.80    2.40
  -2 -12  -7   33.80    2.50
   2 -12   7   33.20    2.30
  -3 -13   7   37.90    2.70
  -3 -13   7   40.60    2.90
   3 -13  -7   38.80    2.70
  -3  13   7   35.30    3.00
  -2 -13   7  167.58    5.10
   2 -13  -7  177.28    5.30
   2 -13  -7  172.78    5.50
  -2 -13   7  171.38    5.30
  -2  13   7  157.18    5.30
   1 -13  -7   36.10    2.40
  -1 -13   7   33.50    2.20
  -1 -13   7   36.90    2.40
   1 -13  -7   36.00    2.60
  -1  13   7   30.80    2.60
   0 -13  -7   78.99    3.60
   0 -13  -7   77.19    3.50
   0  13   7   69.29    3.30
  -1 -13  -7  236.08    6.60
  -1 -13  -7  235.68    6.70
   2 -13   7   17.90    2.00
  -2 -13  -7   20.90    2.30
   2 -14  -7    1.00    1.00
  -2 -14   7   -1.20    0.90
  -2 -14   7    1.40    1.20
   2 -14  -7   -0.20    0.90
  -2  14   7   -0.50    1.20
   1 -14  -7   11.40    1.70
   1 -14  -7   10.30    1.60
  -1 -14   7   10.60    1.70
  -1  14   7    9.40    1.80
   0 -14  -7    1.60    1.10
   0 -14  -7    0.80    1.10
  -1 -14  -7   20.30    2.20
  -1 -14  -7   25.30    2.50
   1 -15  -7   25.00    2.20
   1 -15  -7   22.70    2.40
  -1 -15   7   26.10    2.40
  -1  15   7   23.60    2.40
   0 -15  -7   19.60    2.20
   0 -15  -7   16.00    2.00
  -5   0   8   29.10    2.60
  -5   0   8   27.70    2.90
  -4   0   8  365.96    8.40
  -4   0   8  367.26    8.40
  -4   0   8  360.36    9.10
  -3   0   8   17.10    1.80
  -3   0   8   21.10    2.20
  -3   0   8   17.50    1.80
  -2   0   8  140.29    4.20
  -2   0   8  136.89    4.60
  -1   0   8  100.79    3.50
  -1   0   8  108.09    3.90
   0   0   8   26.10    1.80
   0   0   8   26.10    2.00
   1   0   8    2.00    0.80
   2   0   8  375.16    8.30
   3   0   8   28.60    2.20
  -5  -1   8   -1.60    0.90
  -5  -1   8    2.00    1.40
  -5   1   8    0.50    1.30
  -4  -1   8   23.50    2.60
  -4  -1   8   21.10    2.30
  -4  -1   8   17.70    1.90
  -4   1   8   16.30    2.10
  -4   1   8   15.90    1.80
  -4   1   8   16.60    2.00
  -3  -1   8    1.50    1.00
  -3  -1   8    2.00    0.80
  -3  -1   8    0.60    0.80
  -3   1   8    2.20    1.00
  -3   1   8    2.00    1.00
  -3   1   8    1.00    0.70
  -2  -1   8    8.50    1.50
  -2  -1   8    7.30    1.20
  -2   1   8    7.90    1.30
  -2   1   8    9.40    1.40
  -1  -1   8    0.30    0.60
  -1  -1   8    0.10    0.60
  -1   1   8   -0.20    0.60
  -1   1   8    0.30    0.70
   0  -1   8   19.50    2.00
   0  -1   8   15.20    1.60
   0   1   8   20.20    2.00
   0   1   8   18.00    1.60
   1  -1   8   22.50    1.80
   1   1   8   23.70    1.90
   2  -1   8    1.20    0.80
   2   1   8    2.50    1.00
   3  -1   8    7.30    1.30
   3   1   8    6.00    1.30
  -5  -2   8   40.40    3.30
  -5  -2   8   39.10    2.80
  -5   2   8   43.50    3.10
  -5   2   8   40.60    3.20
  -4  -2   8  104.39    4.00
  -4  -2   8  104.29    4.50
  -4   2   8  106.09    3.80
  -4   2   8  105.19    4.40
  -4   2   8  103.19    4.10
  -3  -2   8   38.70    2.30
  -3  -2   8   38.40    2.30
  -3  -2   8   31.70    2.40
  -3   2   8   35.50    2.50
  -3   2   8   30.10    2.20
  -3   2   8   37.30    2.20
  -2  -2   8  100.79    3.90
  -2  -2   8  101.89    3.50
  -2   2   8  103.99    3.90
  -2   2   8  106.69    3.70
  -1  -2   8  289.17    7.20
  -1  -2   8  289.37    6.60
  -1   2   8  284.17    6.90
  -1   2   8  288.57    6.70
   0  -2   8   76.39    3.00
   0  -2   8   76.79    3.30
   0   2   8   76.89    3.20
   0   2   8   71.19    3.00
   1  -2   8   84.99    3.30
   1   2   8   86.69    3.30
   2  -2   8  241.48    6.20
   2   2   8  240.78    6.10
   3  -2   8  134.09    4.60
   3   2   8  138.39    4.50
  -5  -3   8   -2.30    1.20
  -5  -3   8   -1.60    0.90
  -5   3   8   -0.10    1.20
  -5   3   8   -1.70    1.20
  -4  -3   8   -0.10    0.90
  -4  -3   8    0.90    1.10
  -4   3   8    0.40    1.10
  -4   3   8   -1.70    0.90
  -3  -3   8    0.50    0.80
  -3  -3   8    1.30    0.90
  -3  -3   8    0.90    1.00
  -3   3   8    2.50    0.80
  -3   3   8    0.90    0.90
  -3   3   8    0.40    0.90
  -2  -3   8    5.90    1.10
  -2  -3   8    5.30    1.20
  -2   3   8    2.80    1.00
  -2   3   8    4.50    1.10
  -1  -3   8   12.70    1.40
  -1  -3   8   14.30    1.80
  -1   3   8   11.60    1.50
  -1   3   8   14.40    1.70
   0  -3   8   12.80    1.40
   0  -3   8   16.20    1.80
   0   3   8   14.80    1.60
   0   3   8   17.80    1.80
   1  -3   8    0.90    0.70
   1   3   8   -0.10    0.70
   2  -3   8    0.30    0.70
   2   3   8    1.60    0.90
   3  -3   8    5.20    1.30
   3   3   8    4.30    1.10
  -5  -4   8   65.59    3.50
  -5  -4   8   61.29    3.80
  -5   4   8   64.89    3.80
  -5   4   8   61.09    3.60
  -4  -4   8   35.50    2.80
  -4  -4   8   39.00    2.60
  -4   4   8   33.10    2.70
  -4   4   8   39.90    2.80
  -3  -4   8   14.20    1.90
  -3  -4   8   13.60    1.70
  -3   4   8   15.10    1.90
  -3   4   8   14.60    1.50
  -3   4   8   11.90    1.70
  -2  -4   8  217.08    6.20
  -2  -4   8  221.78    5.50
  -2   4   8  216.78    5.80
  -2   4   8  220.38    5.90
  -1  -4   8  153.28    4.30
  -1  -4   8  137.59    4.70
  -1   4   8  142.89    4.40
  -1   4   8  145.79    4.50
   0  -4   8  252.67    6.10
   0  -4   8  250.17    6.60
   0   4   8  244.78    6.10
   0   4   8  254.77    6.30
  -1  -4  -8   30.20    1.90
   1  -4   8   28.80    2.00
   1   4   8   28.70    2.00
   1   4   8   30.90    2.00
   2  -4   8  187.88    5.40
  -2  -4  -8  186.58    5.00
   2   4   8  175.48    5.10
   3  -4   8   66.79    3.30
   3   4   8   67.89    3.10
  -5  -5   8   18.00    2.40
  -5  -5   8   21.40    2.50
  -5   5   8   28.60    2.80
  -5   5   8   24.90    2.80
  -4  -5   8    5.10    1.40
  -4  -5   8    9.70    1.90
  -4   5   8    3.70    1.30
  -4   5   8    7.00    1.60
  -3  -5   8    8.00    1.60
  -3  -5   8    9.60    1.50
  -3   5   8   10.20    1.60
  -3   5   8   11.00    1.70
  -2  -5   8   10.90    1.50
  -2  -5   8   10.60    1.60
  -2  -5   8   10.30    1.30
  -2   5   8    9.60    1.50
  -2   5   8    8.00    1.30
  -1  -5   8    4.40    1.20
  -1  -5   8    5.20    1.00
  -1   5   8    5.50    1.10
  -1   5   8    6.90    1.20
   0  -5   8    4.40    1.00
   0  -5   8    5.20    1.20
   0  -5  -8    6.90    1.20
   0   5   8    6.50    1.10
   0   5   8    5.60    1.10
  -1  -5  -8   72.49    3.00
   1  -5   8   65.39    2.90
   1   5   8   66.79    2.90
   1   5   8   65.29    3.00
  -2  -5  -8    0.30    0.80
   2  -5   8    0.60    0.80
   2   5   8   -0.10    0.70
   3  -5   8    0.90    0.90
   3   5   8    1.80    1.00
  -4  -6   8   96.19    4.40
  -4  -6   8   99.19    4.10
  -4   6   8   99.39    4.20
  -4   6   8   99.79    4.30
  -3  -6   8   30.20    2.30
  -3  -6   8   28.30    2.40
  -3   6   8   28.30    2.50
  -3   6   8   31.70    2.30
  -2  -6   8  204.78    5.90
  -2  -6   8  194.68    5.50
  -2   6   8  200.38    5.70
  -2   6   8  206.18    5.50
  -1  -6   8   42.70    2.60
  -1  -6   8   45.80    2.30
  -1   6   8   43.60    2.40
  -1   6   8   42.30    2.50
   0  -6   8   78.39    3.10
   0  -6  -8   74.79    3.10
   0  -6   8   80.29    3.50
   0   6   8   80.09    3.20
   0   6   8   77.19    3.10
  -1  -6  -8   18.70    1.90
   1  -6   8   20.10    1.80
   1   6   8   18.20    1.80
   1   6   8   19.30    1.70
   2  -6   8  125.29    4.40
  -2  -6  -8  127.09    4.20
   2   6   8  124.19    4.10
   3  -6   8   29.80    2.30
   3   6   8   27.80    2.20
  -4  -7   8    6.30    1.60
  -4  -7   8    8.90    1.70
  -4   7   8    6.40    1.60
  -4   7   8    8.30    1.80
  -3  -7   8   20.10    2.20
  -3  -7   8   25.60    2.20
  -3   7   8   23.10    2.10
  -3   7   8   28.90    2.70
  -2  -7   8    7.00    1.40
  -2  -7   8    3.10    1.00
  -2   7   8    4.60    1.20
  -2   7   8    6.00    1.20
   1  -7  -8    2.50    1.00
  -1  -7   8    2.00    0.80
  -1  -7   8    3.40    1.10
  -1   7   8    3.40    0.90
  -1   7   8    2.90    1.00
   0  -7   8   28.10    2.10
   0  -7   8   28.40    1.90
   0  -7  -8   28.40    2.10
   0   7   8   29.60    2.00
   0   7   8   26.70    2.00
  -1  -7  -8   21.10    1.80
   1  -7   8   23.30    1.90
   1   7   8   23.00    1.90
   1   7   8   23.30    2.90
   2  -7   8    0.00    0.90
  -2  -7  -8    1.40    0.90
   2   7   8    0.70    0.80
   3  -7   8    2.20    1.00
  -3  -7  -8    2.20    1.00
   3   7   8    0.10    0.80
  -4  -8   8   68.89    3.60
  -4  -8   8   62.89    3.60
  -4   8   8   69.09    3.70
  -3  -8   8   66.99    3.30
  -3  -8   8   64.29    3.40
  -3   8   8   69.59    3.60
  -2  -8   8  106.19    3.90
  -2  -8   8  100.59    4.00
  -2   8   8  108.19    4.20
  -1  -8   8  110.49    4.10
   1  -8  -8  118.19    4.00
  -1   8   8  117.19    4.10
   0  -8  -8    9.70    1.50
   0  -8   8    8.90    1.50
   0  -8   8   10.50    1.40
   0   8   8   11.40    1.50
  -1  -8  -8  213.08    5.90
   1  -8   8  223.68    5.90
   1   8   8  213.98    5.70
   2  -8   8  143.39    4.80
  -2  -8  -8  147.99    4.70
   2   8   8  143.79    4.50
  -3  -8  -8  163.68    5.00
   3  -8   8  157.78    5.30
  -4  -9   8   -1.30    1.00
  -4  -9   8    0.50    1.20
  -4   9   8    0.20    1.30
  -3  -9   8   15.60    2.00
  -3  -9   8   18.80    2.10
  -3   9   8   14.60    2.10
  -2  -9   8    1.60    1.00
  -2  -9   8    0.90    0.90
  -2   9   8    2.40    1.30
   1  -9  -8   17.10    1.90
  -1  -9   8   16.70    1.90
  -1  -9   8   14.50    1.60
  -1   9   8   13.80    1.80
   0  -9   8    6.00    1.30
   0  -9   8    6.40    1.20
   0  -9  -8    8.70    1.50
   0   9   8    6.90    1.30
  -1  -9  -8    0.90    0.90
   1  -9   8   -0.10    0.80
   1  -9   8   -0.20    0.70
   1   9   8    0.30    0.80
  -2  -9  -8    3.70    1.20
   2  -9   8    2.70    1.10
   2   9   8    3.10    1.00
  -3 -10   8   17.60    2.10
  -3 -10   8   18.80    2.20
  -3  10   8   20.00    2.50
  -2 -10   8  230.18    6.10
   2 -10  -8  216.88    6.00
  -2 -10   8  213.48    6.10
  -2  10   8  208.88    6.30
   1 -10  -8   28.10    2.20
  -1 -10   8   40.00    2.40
  -1 -10   8   34.80    2.40
  -1  10   8   34.80    2.50
   0 -10   8  118.49    4.30
   0 -10  -8  116.89    4.30
   0  10   8  113.69    4.10
   1 -10   8   55.09    2.90
  -1 -10  -8   53.19    3.00
   1 -10   8   51.39    2.80
   1  10   8   55.09    2.80
  -2 -10  -8  116.39    4.30
   2 -10   8  110.39    4.30
  -3 -11   8   48.90    3.00
  -3  11   8   53.79    3.40
   2 -11  -8    5.80    1.40
  -2 -11   8    3.50    1.20
  -2 -11   8    4.50    1.20
  -2  11   8   -0.30    1.20
   1 -11  -8   14.60    1.90
  -1 -11   8   16.20    1.80
  -1 -11   8   19.20    2.00
  -1  11   8   15.40    2.00
   0 -11   8    2.30    0.80
   0 -11   8   -0.20    0.70
   0 -11  -8    0.50    1.00
   0  11   8   -0.40    1.00
   1 -11   8    0.00    0.80
   1 -11   8    1.70    0.90
  -1 -11  -8    0.80    1.00
   1  11   8    0.80    1.00
  -2 -12   8  120.49    4.30
   2 -12  -8  121.79    4.40
  -2  12   8  114.19    4.70
  -1 -12   8   57.69    2.90
   1 -12  -8   61.09    3.20
  -1  12   8   54.79    3.20
   0 -12   8   79.39    3.20
   0 -12  -8   80.59    3.70
   0  12   8   84.09    3.70
  -1 -12  -8   37.30    2.70
  -1 -13   8    6.90    1.40
   1 -13  -8    7.50    1.50
  -1 -13   8    9.80    1.60
  -1  13   8    7.10    1.60
   0 -13  -8   -0.40    1.00
   0  13   8   -1.30    1.00
  -4   0   9    0.00    0.90
  -4   0   9   -2.20    1.10
  -4   0   9   -0.90    1.10
  -3   0   9   -0.30    1.00
  -3   0   9    1.30    1.10
  -3   0   9    1.20    0.90
  -2   0   9    0.70    0.80
  -2   0   9    0.50    0.90
  -1   0   9   -0.30    0.70
  -1   0   9    0.30    0.80
   0   0   9   -0.10    0.80
   0   0   9   -0.70    0.70
   1   0   9   -0.40    0.80
   1   0   9    0.40    0.80
   2   0   9   -0.60    0.90
  -4  -1   9  218.58    6.30
  -4  -1   9  203.78    6.80
  -4   1   9  211.18    6.40
  -4   1   9  224.98    6.20
  -4   1   9  215.38    6.90
  -3  -1   9    4.20    1.20
  -3  -1   9    4.00    1.30
  -3  -1   9    5.00    1.30
  -3   1   9    4.70    1.10
  -3   1   9    3.60    1.30
  -3   1   9    4.90    1.40
  -2  -1   9   78.19    3.60
  -2  -1   9   83.09    3.40
  -2   1   9   82.99    3.50
  -2   1   9   80.79    3.70
  -1  -1   9   59.69    2.90
  -1  -1   9   58.99    3.20
  -1   1   9   53.69    3.00
  -1   1   9   56.69    2.80
   0  -1   9   90.69    3.50
   0  -1   9   83.99    3.80
   0   1   9   91.59    3.90
   0   1   9   93.39    3.60
   1  -1   9   70.99    3.20
   1  -1   9   71.79    3.50
   1   1   9   71.59    3.40
   1   1   9   68.19    3.20
   2  -1   9  140.29    4.80
   2   1   9  139.19    4.70
  -4  -2   9    4.80    1.60
  -4  -2   9    6.90    1.50
  -4   2   9    5.90    1.70
  -4   2   9    8.70    1.70
  -4   2   9    9.10    1.80
  -3  -2   9    4.60    1.20
  -3  -2   9    3.10    1.20
  -3  -2   9    2.80    1.30
  -3   2   9    4.30    1.30
  -3   2   9    4.50    1.40
  -3   2   9    6.10    1.20
  -2  -2   9   28.10    2.40
  -2  -2   9   29.20    2.20
  -2   2   9   26.10    2.20
  -2   2   9   28.10    2.30
  -1  -2   9    4.50    1.20
  -1  -2   9    2.60    1.00
  -1   2   9    3.80    1.20
  -1   2   9    2.70    1.10
   0  -2   9    1.70    0.90
   0  -2   9    1.00    0.90
   0   2   9    2.50    1.00
   0   2   9    0.50    0.80
   1  -2   9    0.10    0.80
   1  -2   9    0.60    0.90
   1   2   9    0.40    0.90
   1   2   9    0.30    0.80
   2  -2   9    7.70    1.50
   2   2   9    8.50    1.50
  -4  -3   9  107.59    4.30
  -4  -3   9   93.49    4.50
  -4   3   9   91.49    4.40
  -4   3   9   95.69    4.30
  -3  -3   9   64.19    3.60
  -3  -3   9   66.39    3.30
  -3   3   9   64.09    3.00
  -3   3   9   68.99    3.50
  -3   3   9   67.89    3.50
  -2  -3   9   71.39    3.10
  -2  -3   9   72.59    3.60
  -2   3   9   74.69    3.40
  -2   3   9   72.89    3.40
  -1  -3   9  118.19    4.00
  -1  -3   9  118.59    4.50
  -1   3   9  119.09    4.20
  -1   3   9  110.29    4.20
   0  -3   9  188.78    5.80
   0  -3   9  182.98    5.30
   0   3   9  173.98    5.40
   0   3   9  176.78    5.30
   1  -3   9    1.90    1.00
   1  -3   9    2.40    1.00
   1   3   9    0.00    0.90
   1   3   9    3.30    1.10
   2  -3   9   70.69    3.40
   2   3   9   74.89    3.50
  -4  -4   9    7.40    1.80
  -4  -4   9    9.60    1.70
  -4   4   9    9.90    1.90
  -4   4   9   10.30    1.90
  -3  -4   9    1.90    1.00
  -3  -4   9    2.50    1.30
  -3   4   9    5.40    1.50
  -3   4   9    5.80    1.60
  -3   4   9    3.20    1.30
  -2  -4   9    1.20    0.90
  -2  -4   9    1.70    1.10
  -2   4   9    2.10    1.10
  -2   4   9    1.20    1.00
  -1  -4   9    5.40    1.30
  -1  -4   9    5.00    1.10
  -1   4   9    6.00    1.30
  -1   4   9    5.20    1.20
   0  -4   9   30.30    2.20
   0  -4   9   28.70    2.40
   0   4   9   29.20    2.20
   0   4   9   27.10    2.20
   1  -4   9    7.40    1.50
   1  -4   9    7.60    1.40
   1   4   9    6.90    1.40
   1   4   9   10.80    1.60
   2  -4   9   17.70    2.00
   2   4   9   21.10    2.10
  -3  -5   9   35.40    2.70
  -3  -5   9   33.70    2.50
  -3   5   9   32.70    2.70
  -3   5   9   31.60    2.50
  -2  -5   9   58.79    3.30
  -2  -5   9   60.59    3.00
  -2   5   9   54.79    3.10
  -2   5   9   58.49    3.00
  -1  -5   9   67.09    3.40
  -1  -5   9   73.49    3.10
  -1   5   9   67.49    3.30
  -1   5   9   66.79    3.20
   0  -5   9  231.88    6.10
   0  -5   9  233.68    6.70
   0   5   9  239.38    6.40
   0   5   9  232.58    6.30
   1  -5   9   19.00    2.20
   1  -5   9   14.20    1.80
   1   5   9   18.30    2.00
   1   5   9   22.20    2.10
   2  -5   9   71.39    3.40
   2   5   9   71.19    3.30
  -3  -6   9   25.70    2.50
  -3  -6   9   20.30    2.30
  -3   6   9   19.70    2.40
  -3   6   9   18.60    2.20
  -2  -6   9   28.50    2.20
  -2  -6   9   26.60    2.40
  -2   6   9   27.20    2.30
  -2   6   9   28.90    2.50
  -1  -6   9   26.80    2.30
  -1  -6   9   32.30    2.10
  -1   6   9   32.80    2.40
  -1   6   9   29.30    2.20
   0  -6   9   33.10    2.30
   0  -6   9   40.80    2.70
   0   6   9   37.20    2.50
   0   6   9   34.40    2.30
   1  -6   9    3.10    1.10
  -1  -6  -9    4.90    1.30
   1  -6   9    4.80    1.30
   1   6   9    4.30    1.20
   1   6   9    5.60    1.30
  -2  -6  -9    2.60    1.10
   2  -6   9    1.70    1.00
   2   6   9    1.60    1.00
  -3  -7   9   51.89    3.30
  -3  -7   9   52.79    3.10
  -3   7   9   49.00    3.00
  -3   7   9   52.39    3.40
  -2  -7   9   44.70    2.70
  -2  -7   9   39.20    2.80
  -2   7   9   42.10    2.70
  -2   7   9   39.00    2.80
  -1  -7   9   16.60    2.10
  -1   7   9   17.70    2.80
  -1   7   9   17.20    2.00
   0  -7  -9  146.09    4.80
   0  -7   9  147.19    4.70
   0  -7   9  140.39    5.10
   0   7   9  145.39    4.80
  -1  -7  -9   49.40    2.80
   1  -7   9   54.99    3.10
   1  -7   9   50.89    2.80
   1   7   9   53.69    2.90
  -3  -8   9   -0.50    1.10
  -3  -8   9   -0.40    1.00
  -3   8   9   -0.60    1.40
  -2  -8   9   13.50    1.90
  -2  -8   9   13.50    1.80
  -2   8   9   13.80    2.00
  -1  -8   9    1.50    0.80
  -1  -8   9    0.30    0.90
  -1   8   9   -0.20    1.00
   0  -8   9    1.10    1.00
   0  -8  -9    0.60    1.00
   0  -8   9    0.60    0.90
   0   8   9    0.10    0.90
  -1  -8  -9    3.90    1.20
   1  -8   9    3.50    1.20
   1  -8   9    3.80    1.10
   1   8   9    3.50    1.20
  -2  -9   9   58.79    3.30
  -2  -9   9   56.29    3.10
  -2   9   9   54.69    3.40
   1  -9  -9   15.60    2.00
  -1  -9   9   14.50    1.90
  -1  -9   9   13.80    1.70
  -1   9   9   12.40    1.90
   0  -9  -9  131.59    4.70
   0  -9   9  128.79    4.80
   0   9   9  128.09    4.60
  -1 -10   9    1.60    0.90
  -1 -10   9    1.00    0.90
   1 -10  -9    0.80    1.00
  -1  10   9    1.60    1.20
   0 -10   9   27.90    2.40
   0 -10  -9   25.20    2.70
   0  10   9   27.10    2.40
  -2   0  10   92.39    3.90
  -2   0  10   87.79    4.20
  -1   0  10   27.50    2.30
  -1   0  10   31.10    2.60
   0   0  10   20.90    2.40
   0   0  10   14.70    1.90
   1   0  10  252.87    7.50
   1   0  10  257.17    8.30
  -2  -1  10    0.80    1.00
  -2  -1  10    0.50    1.00
  -2   1  10    0.50    1.10
  -2   1  10    0.80    1.00
  -1  -1  10   10.30    1.60
  -1  -1  10    9.70    1.80
  -1   1  10    9.10    1.70
  -1   1  10    9.30    1.60
   0  -1  10   13.80    2.00
   0  -1  10   22.40    2.20
   0   1  10   16.40    1.90
   0   1  10   18.70    2.20
  -2  -2  10   81.19    3.60
  -2  -2  10   86.19    4.10
  -2   2  10   83.69    3.80
  -2   2  10   77.99    3.90
  -1  -2  10   19.20    2.30
  -1  -2  10   15.50    1.90
  -1   2  10   19.00    2.20
  -1   2  10   14.70    1.90
   0  -2  10   39.50    2.60
   0  -2  10   38.90    2.90
   0   2  10   38.90    2.80
   0   2  10   36.20    2.60
  -2  -3  10    4.90    1.30
  -2  -3  10    4.80    1.40
  -2   3  10    5.10    1.40
  -2   3  10    4.00    1.30
  -1  -3  10    3.70    1.20
  -1  -3  10    4.40    1.40
  -1   3  10    4.50    1.30
  -1   3  10    6.70    1.50
   0  -3  10    0.90    1.00
   0  -3  10    1.20    1.00
   0   3  10    0.50    1.00
   0   3  10    1.10    1.00
  -2  -4  10   40.60    3.20
  -2  -4  10   38.50    3.40
  -2  -4  10   43.80    3.00
  -2   4  10   37.30    2.80
  -2   4  10   44.40    2.90
  -1  -4  10   91.69    4.30
  -1  -4  10   86.79    3.80
  -1   4  10   90.39    4.00
  -1   4  10   98.89    4.10
   0  -4  10   25.50    2.20
   0  -4  10   24.30    2.70
   0   4  10   18.00    2.10
   0   4  10   21.80    2.20
  -1  -5  10    3.40    1.30
  -1  -5  10    3.70    1.20
  -1   5  10    1.70    1.20
  -1   5  10    2.70    1.20
   0   0   0    0.00    0.00
_computing_structure_solution     'SHELXT 2014/5 (Sheldrick, 2014)'
;
_shelx_hkl_checksum     23565
_shelx_res_file
;
    rkdd349_0m_a.res created by SHELXL-2014/7
TITL rkdd349_0m_a.res in P2(1)/c
REM Old TITL rkdd349_0m in P2(1)/c
REM SHELXT solution in P2(1)/c
REM R1 0.056,  Rweak 0.002,  Alpha 0.055,  Orientation as input
REM Formula found by SHELXT:  C4 O10 Cu
CELL  0.71073   4.8564  13.5188   6.7205   90.000   96.992   90.000
ZERR    2.000   0.0002   0.0005   0.0003    0.000    0.002    0.000
LATT  1
SYMM -X, 1/2+Y, 1/2-Z
SFAC C H O CU N
UNIT 8 16 16 2 4
TEMP -173.170
SIZE 0.278 0.278 0.434
L.S. 10
BOND $H
CONF
ACTA
EQIV $1 -x+1, -y+1, -z+1
HTAB N1 O1_$1
EQIV $2 x, -y+3/2, z+1/2
HTAB N1 O4_$2
EQIV $3 x+1, -y+3/2, z+1/2
HTAB N1 O2_$3
EQIV $4 -x+2, -y+1, -z+1
HTAB N1 O3_$4
HTAB N1 O3
HTAB N1 O4
LIST 4
FMAP 2
PLAN 10
WGHT    0.026300    0.197100
FVAR       0.61973
CU1   4    0.000000    0.500000    0.000000    10.50000    0.00454    0.00426 =
         0.01054    0.00048   -0.00113   -0.00002
O1    3    0.326145    0.447795    0.158852    11.00000    0.00649    0.00626 =
         0.01059    0.00078   -0.00105    0.00025
O2    3    0.154368    0.628337    0.073374    11.00000    0.00680    0.00596 =
         0.01532   -0.00018   -0.00258    0.00045
O3    3    0.723924    0.502530    0.326215    11.00000    0.00836    0.00993 =
         0.01359   -0.00054   -0.00329    0.00114
O4    3    0.529484    0.693883    0.250659    11.00000    0.01252    0.00750 =
         0.01605   -0.00138   -0.00347   -0.00163
C1    1    0.493027    0.515729    0.230638    11.00000    0.00710    0.00640 =
         0.00806    0.00035    0.00129    0.00071
C2    1    0.390722    0.623081    0.183430    11.00000    0.00744    0.00703 =
         0.00940    0.00000    0.00052    0.00090
N1    5    0.951318    0.673946    0.578545    11.00000    0.00995    0.00753 =
         0.01102    0.00039   -0.00070   -0.00166
H1    2    0.840089    0.672251    0.661851    11.00000    0.02042
H2    2    1.027438    0.731869    0.581531    11.00000    0.01871
H3    2    1.071969    0.628529    0.607098    11.00000    0.02331
H4    2    0.849298    0.664326    0.467695    11.00000    0.02930
HKLF 4
REM  rkdd349_0m_a.res in P2(1)/c
REM R1 =  0.0179 for    1537 Fo > 4sig(Fo)  and  0.0204 for all    1672 data
REM     86 parameters refined using      0 restraints
END
WGHT      0.0263      0.1971
REM Highest difference peak  0.370,  deepest hole -0.513,  1-sigma level  0.096
Q1    1   0.4338  0.5689  0.2035  11.00000  0.05    0.37
Q2    1   0.2686  0.6297  0.1350  11.00000  0.05    0.29
Q3    1   0.4817  0.6600  0.2042  11.00000  0.05    0.25
Q4    1   0.4184  0.7116  0.4975  11.00000  0.05    0.24
Q5    1   0.1499  0.6714 -0.1514  11.00000  0.05    0.23
Q6    1   0.3451  0.7396  0.4220  11.00000  0.05    0.22
Q7    1   0.7451  0.6874  0.1779  11.00000  0.05    0.21
Q8    1   0.4854  0.7303 -0.0076  11.00000  0.05    0.21
Q9    1   0.2381  0.4622  0.1265  11.00000  0.05    0.21
Q10   1   0.6132  0.5055  0.2737  11.00000  0.05    0.21
;
_shelx_res_checksum     66019
