# Supplementary material for: Crystal structure of catena-poly[di­ammonium [di-μ-oxalato-cuprate(II)]]
Source: Acta Crystallogr E Crystallogr Commun. 2016 Nov 10;72(Pt 12):1780–2. doi: 10.1107/S2056989016017631 (PMC5137607; doi:10.1107/S2056989016017631)
Supplement: Supplementary file 2 [file e-72-01780-Isup2.hkl]

data_I                                                                          
_shelx_title ' rkdd349_0m_a.res in P2(1)/c'                                     
_shelx_refln_list_code          4                                               
_shelx_F_calc_maximum      178.87                                               
_exptl_crystal_F_000       278.00                                               
_reflns_d_resolution_high  0.6499                                               
                                                                                
loop_                                                                           
 _space_group_symop_operation_xyz                                               
 'x, y, z'                                                                      
 '-x, y+1/2, -z+1/2'                                                            
 '-x, -y, -z'                                                                   
 'x, -y-1/2, z-1/2'                                                             
                                                                                
_cell_length_a     4.8564                                                       
_cell_length_b    13.5188                                                       
_cell_length_c     6.7205                                                       
_cell_angle_alpha  90.000                                                       
_cell_angle_beta   96.992                                                       
_cell_angle_gamma  90.000                                                       
                                                                                
_shelx_F_squared_multiplier     1.000                                           
                                                                                
loop_                                                                           
 _refln_index_h                                                                 
 _refln_index_k                                                                 
 _refln_index_l                                                                 
 _refln_F_squared_calc                                                          
 _refln_F_squared_meas                                                          
 _refln_F_squared_sigma                                                         
 _refln_observed_status                                                         
   1   0   0        501.42        416.12         3.24 o                         
   2   0   0       3317.37       3129.75        19.07 o                         
   3   0   0       1211.43       1178.92        17.22 o                         
   4   0   0       1420.27       1424.99        14.52 o                         
   5   0   0        123.30        130.91         3.97 o                         
   6   0   0        984.05        946.72        11.94 o                         
   7   0   0        273.71        270.47        17.31 o                         
   1   1   0          7.46         11.23         0.36 o                         
   2   1   0         61.21         85.66         0.82 o                         
   3   1   0         27.12         25.27         0.56 o                         
   4   1   0         93.81         98.83         2.04 o                         
   5   1   0        217.14        217.03         3.10 o                         
   6   1   0          2.68          2.11         0.88 o                         
   7   1   0         83.35         86.00         3.42 o                         
   0   2   0       7338.18       6457.95       171.10 o                         
   1   2   0        495.21        557.98         3.11 o                         
   2   2   0         46.18         27.32         0.55 o                         
   3   2   0       2836.63       2863.07        13.42 o                         
   4   2   0       1255.10       1255.87         8.54 o                         
   5   2   0        155.64        159.36         2.59 o                         
   6   2   0        599.13        585.47         6.90 o                         
   7   2   0        314.94        307.62         5.15 o                         
   1   3   0         30.72         30.44         0.43 o                         
   2   3   0        229.13        255.09         1.70 o                         
   3   3   0        224.00        241.08         2.04 o                         
   4   3   0        282.65        288.31         2.80 o                         
   5   3   0          3.34          3.76         0.87 o                         
   6   3   0          0.46          1.20         0.90 o                         
   7   3   0          7.90         11.74         1.86 o                         
   0   4   0       2552.15       2592.19        24.06 o                         
   1   4   0        246.54        213.36         1.34 o                         
   2   4   0       1389.06       1322.55         6.50 o                         
   3   4   0       1953.36       1958.78        10.04 o                         
   4   4   0       3117.18       3089.26        17.38 o                         
   5   4   0         31.89         37.20         1.74 o                         
   6   4   0        403.71        391.67         5.46 o                         
   7   4   0        163.57        164.88         3.83 o                         
   1   5   0       1061.09       1153.17         5.34 o                         
   2   5   0        192.05        189.82         1.40 o                         
   3   5   0          9.98         13.45         0.57 o                         
   4   5   0          0.03          0.56         0.51 o                         
   5   5   0        284.73        281.12         4.14 o                         
   6   5   0         10.54          9.23         1.27 o                         
   7   5   0          0.00          2.00         1.06 o                         
   0   6   0       9738.36       9130.85        92.16 o                         
   1   6   0       1689.43       1674.44         8.52 o                         
   2   6   0       2521.22       2486.12        11.62 o                         
   3   6   0        625.66        624.50         5.51 o                         
   4   6   0       2000.90       1988.33        12.91 o                         
   5   6   0        184.17        182.12         3.32 o                         
   6   6   0        319.91        313.60         4.86 o                         
   7   6   0        226.63        230.00         4.48 o                         
   1   7   0       1212.62       1322.32         6.12 o                         
   2   7   0          8.27         11.57         0.45 o                         
   3   7   0        232.14        232.30         2.60 o                         
   4   7   0         14.94         16.57         0.97 o                         
   5   7   0          0.00          0.92         1.20 o                         
   6   7   0          2.21          4.68         1.33 o                         
   0   8   0       2423.80       2379.79        15.01 o                         
   1   8   0       1837.38       1851.91         9.31 o                         
   2   8   0        266.15        247.38         1.94 o                         
   3   8   0        380.09        400.26         3.68 o                         
   4   8   0        403.58        414.00         4.14 o                         
   5   8   0        665.46        655.71         6.40 o                         
   6   8   0        216.76        217.97         4.43 o                         
   1   9   0        161.96        158.81         1.53 o                         
   2   9   0         23.06         24.76         0.81 o                         
   3   9   0        218.77        208.22         2.79 o                         
   4   9   0        107.42         99.77         2.14 o                         
   5   9   0          2.39          3.75         1.10 o                         
   6   9   0          4.64          3.23         1.43 o                         
   0  10   0       2098.79       2066.16        13.50 o                         
   1  10   0        351.56        343.67         3.35 o                         
   2  10   0       1571.89       1582.35        10.51 o                         
   3  10   0        202.46        213.47         3.04 o                         
   4  10   0       1457.22       1430.82        12.18 o                         
   5  10   0        195.18        193.87         4.07 o                         
   6  10   0        139.07        140.26         4.44 o                         
   1  11   0        127.04        125.27         1.82 o                         
   2  11   0          1.30          4.04         0.84 o                         
   3  11   0         39.04         39.01         1.87 o                         
   4  11   0         10.18         14.51         1.50 o                         
   5  11   0         42.43         48.03         2.83 o                         
   6  11   0         26.47         24.13         3.00 o                         
   0  12   0        422.63        445.29         6.15 o                         
   1  12   0       1420.64       1405.87        10.12 o                         
   2  12   0        749.11        776.93         7.34 o                         
   3  12   0        893.26        872.91         9.39 o                         
   4  12   0       1381.21       1358.50        15.41 o                         
   5  12   0        150.74        154.22         4.43 o                         
   6  12   0         59.18         58.64         4.00 o                         
   1  13   0         28.81         36.68         1.19 o                         
   2  13   0        175.06        160.03         2.88 o                         
   3  13   0         56.76         58.52         2.60 o                         
   4  13   0         13.72         18.72         2.52 o                         
   5  13   0          5.21          5.30         1.57 o                         
   0  14   0        662.35        680.31         8.85 o                         
   1  14   0        426.45        409.95         4.36 o                         
   2  14   0        141.53        166.67         3.31 o                         
   3  14   0        318.49        315.61         5.52 o                         
   4  14   0        451.36        461.95        10.58 o                         
   5  14   0        160.97        158.01         4.62 o                         
   1  15   0          1.92          3.19         0.90 o                         
   2  15   0         11.85         10.26         1.39 o                         
   3  15   0          1.77          0.92         1.20 o                         
   4  15   0         54.87         61.12         3.06 o                         
   5  15   0         17.95         24.58         3.95 o                         
   0  16   0       2327.17       2354.77        28.26 o                         
   1  16   0        210.97        202.76         3.72 o                         
   2  16   0        289.65        289.93         5.45 o                         
   3  16   0        305.42        309.62         6.88 o                         
   4  16   0        209.06        197.79         4.32 o                         
   1  17   0         62.69         65.90         2.68 o                         
   2  17   0          4.02          7.03         1.41 o                         
   3  17   0          8.36          8.56         1.62 o                         
   4  17   0          2.39          2.20         1.69 o                         
   0  18   0        604.54        617.42        10.66 o                         
   1  18   0        512.25        506.57         7.68 o                         
   2  18   0         67.74         65.65         2.92 o                         
   3  18   0       1029.07       1007.30        12.87 o                         
   1  19   0          6.42          8.16         1.46 o                         
   2  19   0         33.56         32.23         2.33 o                         
   3  19   0         16.77         18.00         2.01 o                         
   0  20   0        192.73        204.81         5.86 o                         
   1  20   0         60.65         62.21         2.90 o                         
   2  20   0         65.66         65.00         3.06 o                         
  -7   1   1        445.47        451.40         8.00 o                         
  -6   1   1       1149.54       1144.17        10.74 o                         
  -5   1   1        193.69        207.91         3.07 o                         
  -4   1   1        375.28        346.98         3.52 o                         
  -3   1   1       2239.79       2288.89        17.00 o                         
  -2   1   1       1118.26       1085.75         5.40 o                         
  -1   1   1       2529.01       2537.82        10.82 o                         
   0   1   1       4765.20       4511.85        33.16 o                         
   1   1   1        846.89        911.01         4.34 o                         
   2   1   1       2091.85       2077.12        10.07 o                         
   3   1   1        229.71        194.74         1.63 o                         
   4   1   1        300.07        316.49         3.50 o                         
   5   1   1       1388.15       1360.56        10.47 o                         
   6   1   1        468.45        482.70         5.45 o                         
   7   1   1        150.53        141.72         4.06 o                         
  -7   2   1          0.11          2.20         1.11 o                         
  -6   2   1         11.28         10.00         1.23 o                         
  -5   2   1         32.88         36.70         1.50 o                         
  -4   2   1         14.10         15.84         0.75 o                         
  -3   2   1       1123.50       1196.62         5.95 o                         
  -2   2   1        130.28        132.93         1.15 o                         
  -1   2   1       2865.52       2856.66        18.63 o                         
   0   2   1        670.74        751.49         4.95 o                         
   1   2   1         46.84         42.12         0.50 o                         
   2   2   1       1325.22       1476.57         7.14 o                         
   3   2   1         72.03         80.53         1.14 o                         
   4   2   1         59.62         57.24         1.42 o                         
   5   2   1          6.47          7.80         0.84 o                         
   6   2   1          6.41          5.15         1.03 o                         
   7   2   1          9.16         11.95         1.41 o                         
  -7   3   1        297.67        290.88         5.06 o                         
  -6   3   1        198.43        197.94         3.78 o                         
  -5   3   1        485.24        496.66         5.74 o                         
  -4   3   1        790.30        783.31         5.26 o                         
  -3   3   1       3248.15       3231.83        15.05 o                         
  -2   3   1       2826.86       2793.59        20.78 o                         
  -1   3   1       1456.25       1338.10         6.25 o                         
   0   3   1       2884.30       2640.51        14.78 o                         
   1   3   1       6850.71       6333.36        32.00 o                         
   2   3   1       5607.75       5550.44        26.09 o                         
   3   3   1       1648.99       1632.81        12.02 o                         
   4   3   1       1614.31       1596.07        10.37 o                         
   5   3   1        494.89        500.85         5.23 o                         
   6   3   1        595.22        579.32        10.79 o                         
   7   3   1          4.22          8.73         1.97 o                         
  -7   4   1         24.68         25.71         1.93 o                         
  -6   4   1         10.46          9.69         1.28 o                         
  -5   4   1         48.05         48.51         1.82 o                         
  -4   4   1         96.71        101.79         1.52 o                         
  -3   4   1         38.73         37.38         0.76 o                         
  -2   4   1          9.84         12.25         0.44 o                         
  -1   4   1       2561.47       2692.87        13.09 o                         
   0   4   1        640.45        769.66         3.90 o                         
   1   4   1        214.75        234.06         1.56 o                         
   2   4   1          1.49          1.46         0.22 o                         
   3   4   1         32.50         36.52         0.79 o                         
   4   4   1         86.29         86.70         1.57 o                         
   5   4   1         24.43         24.15         1.45 o                         
   6   4   1         77.81         83.00         2.56 o                         
   7   4   1         38.04         40.91         2.82 o                         
  -7   5   1        209.79        221.34         4.44 o                         
  -6   5   1        661.17        650.42         8.34 o                         
  -5   5   1        397.46        401.62         4.69 o                         
  -4   5   1       1208.62       1207.28         7.99 o                         
  -3   5   1       1188.58       1153.40         6.18 o                         
  -2   5   1       3781.41       3898.37        23.75 o                         
  -1   5   1         11.87          8.75         0.40 o                         
   0   5   1         78.66         64.81         0.79 o                         
   1   5   1       3705.95       3810.95        22.76 o                         
   2   5   1        858.82        815.30         4.39 o                         
   3   5   1        942.54        942.32         7.31 o                         
   4   5   1        611.64        621.39         5.61 o                         
   5   5   1        643.93        625.26         6.77 o                         
   6   5   1        143.84        148.91         4.87 o                         
   7   5   1        111.13        103.23         3.13 o                         
  -7   6   1          0.98          3.96         1.41 o                         
  -6   6   1          4.81          4.53         1.11 o                         
  -5   6   1        349.31        335.89         5.50 o                         
  -4   6   1        240.07        245.71         2.77 o                         
  -3   6   1        289.53        307.01         2.84 o                         
  -2   6   1        524.72        571.93         3.37 o                         
  -1   6   1         79.40         86.20         0.93 o                         
   0   6   1        136.17        146.34         1.15 o                         
   1   6   1       1220.45       1344.00         7.13 o                         
   2   6   1        432.58        468.11         2.92 o                         
   3   6   1        462.80        459.15         3.96 o                         
   4   6   1        520.06        502.80         5.20 o                         
   5   6   1          9.91          9.04         1.05 o                         
   6   6   1          4.87          7.30         1.15 o                         
  -7   7   1        297.05        305.44         6.80 o                         
  -6   7   1        555.14        554.44         7.74 o                         
  -5   7   1        723.65        720.70         6.79 o                         
  -4   7   1         14.09         17.03         0.93 o                         
  -3   7   1       1239.47       1211.12         7.71 o                         
  -2   7   1       2313.50       2323.16        14.18 o                         
  -1   7   1       1159.99       1152.08         6.01 o                         
   0   7   1       1625.57       1608.10         7.69 o                         
   1   7   1       3112.49       3161.10        14.33 o                         
   2   7   1       1175.78       1107.94         5.92 o                         
   3   7   1          5.71          6.21         0.57 o                         
   4   7   1       1147.88       1132.17         8.84 o                         
   5   7   1        711.84        718.15         7.51 o                         
   6   7   1        315.69        310.47         4.91 o                         
  -6   8   1          2.42          2.96         1.20 o                         
  -5   8   1         23.89         22.33         1.80 o                         
  -4   8   1         10.82         11.86         0.82 o                         
  -3   8   1        134.00        140.13         1.91 o                         
  -2   8   1         52.10         51.51         0.90 o                         
  -1   8   1          9.04         11.35         0.72 o                         
   0   8   1         38.73         43.03         0.78 o                         
   1   8   1          0.55          1.74         0.65 o                         
   2   8   1         85.35         94.48         1.84 o                         
   3   8   1         18.23         21.06         1.71 o                         
   4   8   1         16.21         15.57         1.20 o                         
   5   8   1          5.89          5.15         0.89 o                         
   6   8   1          5.16          5.79         1.59 o                         
  -6   9   1        414.48        419.58         9.22 o                         
  -5   9   1        512.45        508.80         6.95 o                         
  -4   9   1         22.50         25.78         1.24 o                         
  -3   9   1        938.37        910.90         7.12 o                         
  -2   9   1       2396.60       2366.30        14.84 o                         
  -1   9   1       1039.52       1047.32         6.19 o                         
   0   9   1       1740.75       1748.56         8.08 o                         
   1   9   1       3908.55       3863.72        28.86 o                         
   2   9   1       1514.30       1479.68        11.49 o                         
   3   9   1         91.59        101.59         2.31 o                         
   4   9   1       1261.91       1231.98        11.80 o                         
   5   9   1        859.64        860.44         9.59 o                         
   6   9   1        163.27        157.39         8.26 o                         
  -6  10   1         48.63         53.56         5.54 o                         
  -5  10   1        113.03        106.65         3.13 o                         
  -4  10   1         44.30         43.42         1.65 o                         
  -3  10   1          1.65          4.81         1.09 o                         
  -2  10   1          6.99          6.35         0.64 o                         
  -1  10   1         96.13         87.80         1.90 o                         
   0  10   1        449.19        426.55         2.89 o                         
   1  10   1         51.34         60.62         1.28 o                         
   2  10   1          5.41          2.02         0.60 o                         
   3  10   1          5.86          6.85         0.86 o                         
   4  10   1        134.80        129.26         2.99 o                         
   5  10   1         83.91         88.99         2.83 o                         
   6  10   1          5.32          5.73         1.87 o                         
  -6  11   1        384.54        382.37         9.26 o                         
  -5  11   1        517.17        528.72         8.56 o                         
  -4  11   1        570.25        562.61         8.35 o                         
  -3  11   1        623.46        617.37         6.47 o                         
  -2  11   1       2056.25       2103.58        14.30 o                         
  -1  11   1         20.07         21.30         0.88 o                         
   0  11   1         38.16         39.02         0.97 o                         
   1  11   1       2004.37       2067.83        13.90 o                         
   2  11   1        414.93        417.91         5.94 o                         
   3  11   1        360.53        365.04         4.52 o                         
   4  11   1        621.36        613.70         8.49 o                         
   5  11   1        312.16        320.60         6.15 o                         
   6  11   1         37.78         36.73         3.40 o                         
  -6  12   1         30.16         31.72         3.37 o                         
  -5  12   1        117.20        113.52         4.06 o                         
  -4  12   1          2.87          4.22         1.44 o                         
  -3  12   1         39.12         38.18         1.75 o                         
  -2  12   1        105.30        100.26         2.55 o                         
  -1  12   1        517.24        503.93         4.29 o                         
   0  12   1        382.05        365.47         3.45 o                         
   1  12   1        234.66        225.90         2.83 o                         
   2  12   1         18.42         19.28         1.17 o                         
   3  12   1         10.95          9.57         1.17 o                         
   4  12   1        174.74        167.05         5.69 o                         
   5  12   1         43.02         41.81         2.60 o                         
  -5  13   1        477.53        463.91         9.39 o                         
  -4  13   1        211.27        203.69         4.97 o                         
  -3  13   1        662.38        654.64         7.83 o                         
  -2  13   1       1114.87       1112.40         8.85 o                         
  -1  13   1        213.73        218.28         2.51 o                         
   0  13   1        243.29        249.77         3.10 o                         
   1  13   1       1500.45       1488.04        10.16 o                         
   2  13   1        661.36        671.67         6.70 o                         
   3  13   1        256.70        248.33         3.83 o                         
   4  13   1        806.74        805.09        10.52 o                         
   5  13   1        161.43        160.53         4.52 o                         
  -5  14   1        179.71        186.60         5.27 o                         
  -4  14   1          9.82          6.67         1.76 o                         
  -3  14   1         68.00         63.88         3.01 o                         
  -2  14   1          0.36          1.55         0.82 o                         
  -1  14   1          1.11          1.55         0.52 o                         
   0  14   1         12.01         15.11         0.96 o                         
   1  14   1          4.88          4.51         0.79 o                         
   2  14   1        143.98        131.60         2.62 o                         
   3  14   1         10.58         10.31         1.26 o                         
   4  14   1        185.20        193.47         4.59 o                         
   5  14   1         15.76         17.59         2.09 o                         
  -5  15   1         81.59         76.26         3.75 o                         
  -4  15   1         93.52         93.47         3.71 o                         
  -3  15   1        394.66        394.85         5.93 o                         
  -2  15   1        668.83        666.22         6.94 o                         
  -1  15   1        706.18        714.61         7.85 o                         
   0  15   1       1024.80       1049.55        10.33 o                         
   1  15   1        929.32        903.09         9.17 o                         
   2  15   1        552.24        547.21         7.80 o                         
   3  15   1        187.65        190.91         3.79 o                         
   4  15   1        249.28        241.38         4.66 o                         
  -4  16   1         80.51         81.03         3.58 o                         
  -3  16   1          1.75          1.28         1.08 o                         
  -2  16   1         82.53         82.21         3.02 o                         
  -1  16   1        109.57        111.05         3.42 o                         
   0  16   1        319.34        325.33         4.84 o                         
   1  16   1         17.04         17.91         1.62 o                         
   2  16   1          8.30          8.27         1.52 o                         
   3  16   1         45.25         47.83         2.63 o                         
   4  16   1         23.66         26.68         2.02 o                         
  -4  17   1         96.43         98.58         3.36 o                         
  -3  17   1        541.61        555.64        10.90 o                         
  -2  17   1        150.10        152.18         4.09 o                         
  -1  17   1        312.04        310.63         4.88 o                         
   0  17   1        363.13        367.83         5.31 o                         
   1  17   1        132.29        138.08         4.14 o                         
   2  17   1        335.10        339.09         6.01 o                         
   3  17   1         44.56         43.71         2.52 o                         
   4  17   1         92.45         93.49         3.83 o                         
  -3  18   1         55.56         56.28         3.02 o                         
  -2  18   1          4.03          4.01         1.37 o                         
  -1  18   1        280.56        280.66         5.47 o                         
   0  18   1        158.82        167.57         3.52 o                         
   1  18   1          2.32          2.45         1.02 o                         
   2  18   1         18.58         17.55         2.63 o                         
   3  18   1          0.65          0.94         1.73 o                         
  -3  19   1        482.08        460.18        11.25 o                         
  -2  19   1        232.43        233.92         5.25 o                         
  -1  19   1        165.34        167.76         4.26 o                         
   0  19   1        195.28        197.55         3.97 o                         
   1  19   1        336.47        335.78         8.09 o                         
   2  19   1        497.79        482.92        16.79 o                         
  -1  20   1          0.11          2.52         1.26 o                         
   0  20   1          0.14          2.47         2.99 o                         
   1  20   1          7.57         10.15         2.19 o                         
  -7   0   2        391.83        393.45         9.55 o                         
  -6   0   2         64.66         64.16         3.13 o                         
  -5   0   2        533.43        540.94         7.74 o                         
  -4   0   2        240.03        229.62         3.18 o                         
  -3   0   2        928.77        953.10         7.74 o                         
  -2   0   2        128.43        100.95         1.69 o                         
  -1   0   2      31993.42      25177.06       302.59 o                         
   0   0   2         12.07          7.12         1.00 o                         
   1   0   2       3938.31       3740.77        24.57 o                         
   2   0   2       2387.22       2367.50        18.08 o                         
   3   0   2       2090.09       2061.25        13.67 o                         
   4   0   2        181.46        194.49         3.79 o                         
   5   0   2       2136.61       2082.00        21.12 o                         
   6   0   2        613.60        612.35         9.16 o                         
   7   0   2        426.02        444.38        14.06 o                         
  -7   1   2         18.96         16.92         1.88 o                         
  -6   1   2         70.89         66.76         2.42 o                         
  -5   1   2         38.28         40.95         1.61 o                         
  -4   1   2         23.68         22.81         0.83 o                         
  -3   1   2         18.61         19.33         0.63 o                         
  -2   1   2        122.22        116.82         1.23 o                         
  -1   1   2        214.03        193.15         1.39 o                         
   0   1   2       1323.67       1286.46        12.63 o                         
   1   1   2        802.55        880.04         4.76 o                         
   2   1   2        113.39        129.74         1.18 o                         
   3   1   2         18.64         25.17         0.83 o                         
   4   1   2        171.91        162.20         2.43 o                         
   5   1   2         15.39         14.59         1.04 o                         
   6   1   2        102.70        110.06         2.56 o                         
   7   1   2         40.22         44.04         6.12 o                         
  -7   2   2        443.49        445.66         6.36 o                         
  -6   2   2        185.54        185.25         3.71 o                         
  -5   2   2       1099.72       1101.10         8.27 o                         
  -4   2   2       1467.15       1474.00         7.89 o                         
  -3   2   2        352.44        345.25         2.49 o                         
  -2   2   2       1621.83       1571.44         7.60 o                         
  -1   2   2       6143.38       6100.14        29.26 o                         
   0   2   2        466.90        456.89         2.82 o                         
   1   2   2         71.19         46.00         0.63 o                         
   2   2   2       3946.75       3981.78        22.78 o                         
   3   2   2        956.32        915.85         5.94 o                         
   4   2   2         94.89        107.21         1.97 o                         
   5   2   2        675.50        661.78         6.32 o                         
   6   2   2        382.54        399.11         6.16 o                         
   7   2   2        176.47        173.79         7.46 o                         
  -7   3   2          0.00          0.00         1.15 o                         
  -6   3   2          2.19          4.06         1.14 o                         
  -5   3   2        163.94        166.81         3.51 o                         
  -4   3   2        106.23        110.07         1.51 o                         
  -3   3   2         97.72         97.80         1.23 o                         
  -2   3   2         23.56         27.29         0.64 o                         
  -1   3   2         10.70         11.98         0.62 o                         
   0   3   2          0.00          1.82         0.29 o                         
   1   3   2        161.12        186.20         1.42 o                         
   2   3   2        202.86        221.19         1.94 o                         
   3   3   2        421.12        435.40         3.47 o                         
   4   3   2          0.35          1.84         0.89 o                         
   5   3   2          0.32          0.23         0.59 o                         
   6   3   2          9.34         10.23         2.23 o                         
   7   3   2         26.39         27.26         2.45 o                         
  -7   4   2        283.68        274.46         5.63 o                         
  -6   4   2         50.01         55.54         2.28 o                         
  -5   4   2       2055.95       2062.58        13.70 o                         
  -4   4   2       1015.73       1002.44         6.93 o                         
  -3   4   2       1055.57       1045.03         5.41 o                         
  -2   4   2        948.94        926.69         4.62 o                         
  -1   4   2       2284.77       2249.69        13.56 o                         
   0   4   2         87.97         70.47         1.02 o                         
   1   4   2       1787.23       1774.57        11.45 o                         
   2   4   2       2549.56       2623.91        13.50 o                         
   3   4   2       3398.42       3344.33        19.75 o                         
   4   4   2         12.92         19.82         0.93 o                         
   5   4   2        509.11        506.66         5.95 o                         
   6   4   2        207.57        201.29         4.85 o                         
  -7   5   2          0.00          1.61         1.31 o                         
  -6   5   2        107.16        104.83         3.34 o                         
  -5   5   2          0.33         -0.14         0.66 o                         
  -4   5   2          0.78          1.60         0.56 o                         
  -3   5   2        125.94        132.49         1.49 o                         
  -2   5   2        336.57        360.17         2.21 o                         
  -1   5   2         84.33         89.92         0.96 o                         
   0   5   2       2013.93       2088.47        16.23 o                         
   1   5   2          0.50          1.58         0.33 o                         
   2   5   2         15.50         13.50         0.52 o                         
   3   5   2         47.28         51.19         1.06 o                         
   4   5   2        304.92        294.13         3.75 o                         
   5   5   2          4.97          3.86         1.00 o                         
   6   5   2          0.06          1.94         1.69 o                         
  -7   6   2        109.70        111.95         3.80 o                         
  -6   6   2         74.13         76.06         3.03 o                         
  -5   6   2        927.90        924.21         8.14 o                         
  -4   6   2        106.37        110.47         1.89 o                         
  -3   6   2        889.83        876.74         5.97 o                         
  -2   6   2        872.82        858.75         4.45 o                         
  -1   6   2       4727.53       4706.84        26.83 o                         
   0   6   2        676.19        643.10         3.53 o                         
   1   6   2       3248.03       3219.16        16.26 o                         
   2   6   2       1266.64       1281.32         7.06 o                         
   3   6   2       2744.63       2748.50        17.83 o                         
   4   6   2        349.82        353.80         4.78 o                         
   5   6   2        805.43        790.60        10.26 o                         
   6   6   2        520.37        501.31         8.20 o                         
  -7   7   2          4.49          6.88         1.65 o                         
  -6   7   2          2.91          2.54         1.30 o                         
  -5   7   2          0.37          1.22         0.74 o                         
  -4   7   2        165.85        173.69         2.61 o                         
  -3   7   2          8.73         10.19         0.75 o                         
  -2   7   2       1058.38       1119.54         5.96 o                         
  -1   7   2         72.97         78.41         1.02 o                         
   0   7   2        198.40        228.82         1.51 o                         
   1   7   2        218.93        234.70         1.88 o                         
   2   7   2         15.20         15.97         0.76 o                         
   3   7   2          0.35          1.36         0.55 o                         
   4   7   2         36.85         34.04         3.04 o                         
   5   7   2          0.19          0.02         1.11 o                         
   6   7   2         53.52         49.83         2.98 o                         
  -6   8   2        638.27        627.93         8.49 o                         
  -5   8   2        548.81        551.25         5.91 o                         
  -4   8   2        269.50        286.28         3.41 o                         
  -3   8   2        515.25        494.98         4.39 o                         
  -2   8   2       2157.43       2145.42        12.19 o                         
  -1   8   2       2429.03       2435.16        12.09 o                         
   0   8   2       1538.31       1560.20         7.24 o                         
   1   8   2        276.25        265.68         2.13 o                         
   2   8   2        513.73        533.62         4.13 o                         
   3   8   2        151.17        155.57         2.64 o                         
   4   8   2        560.61        554.59         6.61 o                         
   5   8   2        195.89        188.33         4.47 o                         
   6   8   2        541.16        533.61         8.70 o                         
  -6   9   2          0.08          0.85         1.33 o                         
  -5   9   2         82.17         79.21         2.31 o                         
  -4   9   2        121.32        120.41         2.23 o                         
  -3   9   2          6.90          6.78         0.73 o                         
  -2   9   2        139.26        138.53         1.75 o                         
  -1   9   2         15.18         16.37         0.68 o                         
   0   9   2         54.29         51.77         0.74 o                         
   1   9   2          4.24          5.89         0.37 o                         
   2   9   2        136.54        126.05         1.76 o                         
   3   9   2        184.94        172.38         4.13 o                         
   4   9   2          0.13          1.14         0.81 o                         
   5   9   2         11.10         14.55         1.67 o                         
   6   9   2         29.62         34.41         2.64 o                         
  -6  10   2        192.43        186.01         5.23 o                         
  -5  10   2       1007.59        992.01         9.81 o                         
  -4  10   2        103.02        106.07         2.41 o                         
  -3  10   2       1048.99       1038.12         9.24 o                         
  -2  10   2        510.46        502.12         4.66 o                         
  -1  10   2       1653.96       1659.38        11.38 o                         
   0  10   2        188.01        192.63         1.77 o                         
   1  10   2       1857.81       1880.18        10.82 o                         
   2  10   2        297.62        309.95         3.45 o                         
   3  10   2       1579.86       1568.28        13.96 o                         
   4  10   2        183.20        189.55         4.80 o                         
   5  10   2        253.84        250.20         4.56 o                         
   6  10   2        258.50        266.32         5.99 o                         
  -6  11   2         48.86         53.58         3.98 o                         
  -5  11   2          8.40          9.01         1.54 o                         
  -4  11   2         19.30         15.30         1.58 o                         
  -3  11   2          5.53          6.20         0.94 o                         
  -2  11   2         81.93         81.20         1.74 o                         
  -1  11   2         67.42         67.90         1.33 o                         
   0  11   2         81.65         78.82         1.22 o                         
   1  11   2         26.72         23.41         0.98 o                         
   2  11   2         13.51         10.24         0.83 o                         
   3  11   2          0.37          2.52         1.29 o                         
   4  11   2         66.09         73.70         2.47 o                         
   5  11   2         14.68         15.61         1.58 o                         
  -6  12   2         55.82         54.48         3.55 o                         
  -5  12   2        772.30        755.39        11.01 o                         
  -4  12   2        309.47        314.15         5.33 o                         
  -3  12   2        311.14        322.56         5.64 o                         
  -2  12   2        996.25        976.48         7.84 o                         
  -1  12   2        184.69        194.60         2.36 o                         
   0  12   2        861.72        846.44         6.22 o                         
   1  12   2        906.76        966.83         6.89 o                         
   2  12   2       1284.46       1261.93        10.58 o                         
   3  12   2       1667.31       1620.59        13.16 o                         
   4  12   2        297.05        296.47         5.48 o                         
   5  12   2        176.44        169.87         4.47 o                         
  -5  13   2         35.81         36.86         2.91 o                         
  -4  13   2         47.74         49.48         2.54 o                         
  -3  13   2        161.95        157.52         3.95 o                         
  -2  13   2         85.55         91.26         2.19 o                         
  -1  13   2         26.20         25.94         0.98 o                         
   0  13   2         17.13         15.89         0.90 o                         
   1  13   2         26.90         23.67         1.02 o                         
   2  13   2          0.71          1.40         0.64 o                         
   3  13   2         57.03         58.40         2.15 o                         
   4  13   2          8.83         10.52         1.54 o                         
   5  13   2         20.82         25.27         2.26 o                         
  -5  14   2        539.24        518.32        13.32 o                         
  -4  14   2        321.66        321.19         7.03 o                         
  -3  14   2        247.15        248.71         4.64 o                         
  -2  14   2        691.78        679.21        11.35 o                         
  -1  14   2        758.44        785.01         6.82 o                         
   0  14   2        387.76        373.85         4.51 o                         
   1  14   2        178.42        194.02         4.49 o                         
   2  14   2        351.83        346.27         4.58 o                         
   3  14   2        295.07        287.89         4.63 o                         
   4  14   2         79.25         75.38         2.71 o                         
   5  14   2        173.84        195.58         6.67 o                         
  -5  15   2         45.63         42.91         3.18 o                         
  -4  15   2          0.08          1.00         1.30 o                         
  -3  15   2          5.48          5.15         1.62 o                         
  -2  15   2         10.06         10.11         1.40 o                         
  -1  15   2         16.92         18.05         1.58 o                         
   0  15   2          5.57          7.14         1.05 o                         
   1  15   2         54.21         54.24         3.22 o                         
   2  15   2          5.38          4.08         1.63 o                         
   3  15   2         11.96         14.95         1.94 o                         
   4  15   2         20.85         21.74         2.23 o                         
  -4  16   2        155.34        162.82         4.98 o                         
  -3  16   2        194.16        195.08         3.75 o                         
  -2  16   2        188.59        189.91         3.82 o                         
  -1  16   2       1897.30       1905.46        16.86 o                         
   0  16   2        147.06        141.55         4.06 o                         
   1  16   2        322.47        320.04         8.20 o                         
   2  16   2        417.03        423.63        11.46 o                         
   3  16   2        226.54        218.91         6.80 o                         
   4  16   2        150.25        144.86         4.58 o                         
  -4  17   2          2.66          2.73         1.73 o                         
  -3  17   2          8.03         11.84         2.22 o                         
  -2  17   2         37.43         43.17         2.52 o                         
  -1  17   2         20.28         21.67         1.93 o                         
   0  17   2         75.80         81.58         3.20 o                         
   1  17   2          0.21          0.12         1.49 o                         
   2  17   2          7.52          6.06         2.47 o                         
   3  17   2          0.48          0.62         1.74 o                         
  -3  18   2         27.11         25.29         2.27 o                         
  -2  18   2        369.25        371.77         6.64 o                         
  -1  18   2        426.43        418.93         7.30 o                         
   0  18   2        365.59        357.01         6.61 o                         
   1  18   2         70.06         70.28         4.04 o                         
   2  18   2       1286.80       1275.27        19.24 o                         
   3  18   2        223.70        212.95         7.68 o                         
  -2  19   2          0.79          0.48         3.38 o                         
  -1  19   2          8.93          7.55         3.12 o                         
   0  19   2         65.81         63.21         4.56 o                         
   1  19   2          0.01          2.40         2.99 o                         
   2  19   2         72.54         78.63         4.41 o                         
  -1  20   2        251.30        255.38        15.23 o                         
   0  20   2         54.00         54.97         8.20 o                         
   1  20   2         90.25         92.19         4.51 o                         
  -7   1   3        681.21        672.47         9.27 o                         
  -6   1   3         95.25         95.20         2.81 o                         
  -5   1   3        376.33        362.92         3.96 o                         
  -4   1   3       1452.55       1470.88         8.33 o                         
  -3   1   3        802.94        769.60         5.18 o                         
  -2   1   3       1423.85       1365.91         7.17 o                         
  -1   1   3       5597.68       5546.86        28.86 o                         
   0   1   3       1189.02       1133.11         6.59 o                         
   1   1   3       1775.65       1777.84         8.40 o                         
   2   1   3        268.96        234.29         1.94 o                         
   3   1   3        492.09        532.70         4.91 o                         
   4   1   3       1273.25       1268.96        11.65 o                         
   5   1   3        428.27        438.58         5.89 o                         
   6   1   3        156.13        158.71         3.87 o                         
  -7   2   3          0.04          0.61         1.38 o                         
  -6   2   3         70.98         72.84         3.10 o                         
  -5   2   3         30.16         32.13         1.40 o                         
  -4   2   3        332.51        349.00         2.99 o                         
  -3   2   3         26.01         24.25         0.73 o                         
  -2   2   3        859.35        924.30         5.15 o                         
  -1   2   3         78.61        105.19         1.21 o                         
   0   2   3        225.87        229.39         1.89 o                         
   1   2   3        369.28        423.43         2.68 o                         
   2   2   3        324.32        350.45         2.63 o                         
   3   2   3        226.27        225.40         3.23 o                         
   4   2   3         18.84         18.72         1.23 o                         
   5   2   3          0.08          1.31         0.84 o                         
   6   2   3          0.02          0.07         1.15 o                         
  -7   3   3        106.14        116.35         4.98 o                         
  -6   3   3        109.05        112.12         3.03 o                         
  -5   3   3        370.41        368.19         5.77 o                         
  -4   3   3       1181.27       1164.07         7.77 o                         
  -3   3   3        575.40        579.17         3.84 o                         
  -2   3   3        212.57        196.03         1.80 o                         
  -1   3   3        831.94        818.75         4.83 o                         
   0   3   3       2600.85       2592.89        19.71 o                         
   1   3   3       2563.61       2548.35        14.07 o                         
   2   3   3       1541.92       1555.09         8.54 o                         
   3   3   3       2408.13       2375.75        16.95 o                         
   4   3   3        596.76        622.53         7.72 o                         
   5   3   3        841.32        832.05         9.00 o                         
   6   3   3         32.83         32.07         2.45 o                         
  -7   4   3         33.66         28.88         2.47 o                         
  -6   4   3          0.11          0.03         1.07 o                         
  -5   4   3         23.58         23.46         1.49 o                         
  -4   4   3          0.32          1.29         0.59 o                         
  -3   4   3          0.33          1.23         0.34 o                         
  -2   4   3        933.97        942.84         5.27 o                         
  -1   4   3        135.40        146.79         1.43 o                         
   0   4   3        465.16        466.34         4.08 o                         
   1   4   3        146.89        158.93         1.54 o                         
   2   4   3         71.03         73.84         1.03 o                         
   3   4   3         10.26         10.74         0.75 o                         
   4   4   3        169.20        166.34         3.06 o                         
   5   4   3         38.31         44.69         2.92 o                         
   6   4   3         10.58         11.98         1.75 o                         
  -7   5   3        409.78        417.79         7.18 o                         
  -6   5   3        186.50        197.43         4.02 o                         
  -5   5   3       1049.64       1040.53         8.29 o                         
  -4   5   3        879.16        866.33         6.86 o                         
  -3   5   3       2316.95       2356.51        13.59 o                         
  -2   5   3        138.03        122.71         1.67 o                         
  -1   5   3        987.63        945.70         5.24 o                         
   0   5   3       3231.44       3270.73        27.63 o                         
   1   5   3        913.86        878.08         5.39 o                         
   2   5   3        848.10        867.78         6.83 o                         
   3   5   3        994.60       1011.13         8.29 o                         
   4   5   3        483.96        502.07         5.99 o                         
   5   5   3         81.28         85.39         3.00 o                         
   6   5   3         97.01         92.70         3.56 o                         
  -7   6   3          0.09         -1.27         1.27 o                         
  -6   6   3        155.09        147.37         3.55 o                         
  -5   6   3        142.19        140.36         2.62 o                         
  -4   6   3         90.14         96.51         1.99 o                         
  -3   6   3        170.97        180.98         2.62 o                         
  -2   6   3         78.21         84.89         1.44 o                         
  -1   6   3         67.47         72.10         1.04 o                         
   0   6   3       1087.64       1151.79         8.25 o                         
   1   6   3        280.24        304.12         2.45 o                         
   2   6   3        672.06        681.83         4.69 o                         
   3   6   3        450.11        438.46         4.48 o                         
   4   6   3          2.82          0.82         0.71 o                         
   5   6   3          3.06          2.75         1.94 o                         
   6   6   3         41.08         42.36         3.42 o                         
  -6   7   3        385.96        379.96         5.72 o                         
  -5   7   3         38.90         40.09         1.81 o                         
  -4   7   3        845.67        837.25         7.35 o                         
  -3   7   3       1139.14       1154.72         7.54 o                         
  -2   7   3        740.19        728.96         5.08 o                         
  -1   7   3       1745.84       1746.45        11.11 o                         
   0   7   3       2609.42       2589.02        15.48 o                         
   1   7   3        827.54        787.76         5.26 o                         
   2   7   3          5.79          8.50         0.50 o                         
   3   7   3       1421.43       1439.14        12.72 o                         
   4   7   3        703.25        686.95         7.61 o                         
   5   7   3        284.61        292.59         5.73 o                         
   6   7   3        282.96        273.68         7.10 o                         
  -6   8   3          2.64          2.26         1.19 o                         
  -5   8   3         34.15         34.40         1.75 o                         
  -4   8   3         56.11         56.02         1.69 o                         
  -3   8   3         12.43         13.21         0.79 o                         
  -2   8   3          3.28          5.75         0.96 o                         
  -1   8   3         41.81         42.10         0.82 o                         
   0   8   3         27.99         32.26         0.66 o                         
   1   8   3          5.61          8.93         0.79 o                         
   2   8   3         75.11         77.03         1.25 o                         
   3   8   3          2.34          2.67         0.72 o                         
   4   8   3          0.54          1.81         0.81 o                         
   5   8   3          0.57         -0.08         0.99 o                         
   6   8   3          0.01          1.17         1.26 o                         
  -6   9   3        197.15        203.11         4.75 o                         
  -5   9   3          7.46          8.62         1.20 o                         
  -4   9   3        397.78        393.81         4.58 o                         
  -3   9   3        837.98        833.37         6.51 o                         
  -2   9   3        262.53        261.46         2.62 o                         
  -1   9   3       1031.61       1033.46         7.02 o                         
   0   9   3       2177.60       2189.30        10.82 o                         
   1   9   3        878.72        866.37         8.02 o                         
   2   9   3         75.39         91.04         1.57 o                         
   3   9   3       1653.07       1625.76        12.92 o                         
   4   9   3       1028.98       1040.27        10.52 o                         
   5   9   3        236.47        221.42         7.21 o                         
   6   9   3        565.94        562.19         9.16 o                         
  -6  10   3         16.66         17.35         2.33 o                         
  -5  10   3          7.91          8.55         1.38 o                         
  -4  10   3         12.22         10.31         1.36 o                         
  -3  10   3          4.75          5.23         0.88 o                         
  -2  10   3         68.24         68.46         1.45 o                         
  -1  10   3        402.18        402.91         3.56 o                         
   0  10   3        162.93        173.98         1.42 o                         
   1  10   3         94.63         87.55         1.07 o                         
   2  10   3         68.53         68.75         1.80 o                         
   3  10   3         27.95         26.86         1.30 o                         
   4  10   3         19.35         24.67         1.61 o                         
   5  10   3          2.14          3.29         1.26 o                         
  -6  11   3        305.97        301.27         6.95 o                         
  -5  11   3        590.73        582.44         9.00 o                         
  -4  11   3        590.22        592.56         7.71 o                         
  -3  11   3       1595.19       1627.72        15.03 o                         
  -2  11   3         83.87         84.57         1.85 o                         
  -1  11   3        272.51        274.97         2.79 o                         
   0  11   3       1953.06       1985.79        11.47 o                         
   1  11   3        425.54        433.49         3.55 o                         
   2  11   3        339.87        337.88         5.64 o                         
   3  11   3        831.09        816.40         7.78 o                         
   4  11   3        215.05        224.38         3.74 o                         
   5  11   3          7.08          9.63         1.42 o                         
  -5  12   3          9.89          7.95         1.68 o                         
  -4  12   3         12.53         14.44         1.70 o                         
  -3  12   3         78.85         78.41         2.74 o                         
  -2  12   3        307.55        298.19         4.09 o                         
  -1  12   3        230.31        225.29         2.44 o                         
   0  12   3        277.35        272.24         2.57 o                         
   1  12   3          0.13          0.62         0.32 o                         
   2  12   3         48.77         46.99         2.22 o                         
   3  12   3        115.03        117.75         3.15 o                         
   4  12   3        108.44        115.24         3.32 o                         
   5  12   3         57.52         57.47         2.86 o                         
  -5  13   3        179.03        173.94         4.45 o                         
  -4  13   3        476.83        475.45         7.03 o                         
  -3  13   3        598.47        600.94         7.61 o                         
  -2  13   3        160.71        157.67         2.98 o                         
  -1  13   3        215.12        223.13         2.51 o                         
   0  13   3       1325.09       1332.89         9.98 o                         
   1  13   3        427.35        434.32         7.48 o                         
   2  13   3        277.93        269.71         5.21 o                         
   3  13   3       1021.35       1022.15        12.76 o                         
   4  13   3        161.92        163.94         4.64 o                         
   5  13   3        243.02        247.19        10.04 o                         
  -5  14   3          0.76          2.71         1.49 o                         
  -4  14   3         40.13         41.55         2.48 o                         
  -3  14   3          0.00          0.79         1.06 o                         
  -2  14   3          1.03          0.09         0.89 o                         
  -1  14   3         10.75         11.48         1.20 o                         
   0  14   3         21.05         21.78         1.62 o                         
   1  14   3        191.33        178.09        10.54 o                         
   2  14   3          2.12          3.26         1.13 o                         
   3  14   3        112.24        118.82         4.87 o                         
   4  14   3         23.89         30.85         2.55 o                         
  -4  15   3        193.73        194.49         4.61 o                         
  -3  15   3        268.44        266.07         5.01 o                         
  -2  15   3        255.60        255.90         3.87 o                         
  -1  15   3        776.93        767.91         8.65 o                         
   0  15   3        552.24        547.71         8.11 o                         
   1  15   3        342.68        331.54         7.64 o                         
   2  15   3        159.43        172.75         5.71 o                         
   3  15   3        335.80        311.23         6.20 o                         
   4  15   3        817.46        798.35        11.56 o                         
  -4  16   3          0.86          0.25         1.36 o                         
  -3  16   3         45.14         43.82         2.11 o                         
  -2  16   3         59.06         61.10         3.97 o                         
  -1  16   3        335.14        340.39         8.81 o                         
   0  16   3          0.00         -0.05         1.21 o                         
   1  16   3         67.53         73.91         3.95 o                         
   2  16   3          0.12          0.20         1.44 o                         
   3  16   3        107.60        108.70         5.06 o                         
  -3  17   3        182.02        180.65         4.17 o                         
  -2  17   3        385.37        392.40         9.02 o                         
  -1  17   3        611.48        602.10        13.85 o                         
   0  17   3        235.11        221.61         6.21 o                         
   1  17   3        312.80        313.20         8.07 o                         
   2  17   3         80.34         75.70         6.64 o                         
   3  17   3        101.88        102.14         4.97 o                         
  -3  18   3          0.19          0.33         1.46 o                         
  -2  18   3        224.02        230.41         6.97 o                         
  -1  18   3         92.71         95.37         3.63 o                         
   0  18   3         17.19         16.68         2.39 o                         
   1  18   3          0.01         -0.08         3.38 o                         
   2  18   3          2.37          3.09         1.81 o                         
  -2  19   3         97.83         89.41         4.81 o                         
  -1  19   3        145.08        142.64         5.51 o                         
   0  19   3        270.56        281.57         7.55 o                         
   1  19   3        323.41        335.86         8.47 o                         
  -7   0   4         97.21        107.79         8.33 o                         
  -6   0   4        242.11        241.50         5.61 o                         
  -5   0   4         46.24         48.08         2.09 o                         
  -4   0   4        342.09        349.41         4.37 o                         
  -3   0   4         47.52         40.11         1.33 o                         
  -2   0   4       7260.11       7409.72        54.64 o                         
  -1   0   4         45.66         75.82         1.79 o                         
   0   0   4       1182.68       1213.26         9.10 o                         
   1   0   4       1007.44       1002.60         8.78 o                         
   2   0   4        882.74        845.25         8.91 o                         
   3   0   4         59.85         67.04         2.58 o                         
   4   0   4       2603.09       2571.68        36.06 o                         
   5   0   4        680.03        686.07        11.51 o                         
   6   0   4        522.39        540.95        10.58 o                         
  -7   1   4          3.69          4.30         2.48 o                         
  -6   1   4          0.10         -0.12         1.29 o                         
  -5   1   4          2.88          2.04         0.75 o                         
  -4   1   4         55.57         53.47         1.27 o                         
  -3   1   4          8.80         11.03         0.66 o                         
  -2   1   4          0.02          0.57         0.31 o                         
  -1   1   4        392.96        424.60         3.19 o                         
   0   1   4        287.38        284.97         2.41 o                         
   1   1   4        253.48        275.73         2.68 o                         
   2   1   4          7.37          7.10         0.50 o                         
   3   1   4         25.93         22.40         1.25 o                         
   4   1   4         93.61         88.95         2.34 o                         
   5   1   4         28.93         31.17         2.07 o                         
   6   1   4         99.74        103.79         3.12 o                         
  -7   2   4        104.92        102.13         4.36 o                         
  -6   2   4        597.42        577.55        10.97 o                         
  -5   2   4        564.61        562.13         5.83 o                         
  -4   2   4        440.06        440.60         3.57 o                         
  -3   2   4       1183.80       1136.34         6.61 o                         
  -2   2   4       2872.55       2880.51        15.02 o                         
  -1   2   4        655.66        584.88         3.83 o                         
   0   2   4        617.85        596.38         4.34 o                         
   1   2   4       4046.18       4012.93        31.77 o                         
   2   2   4        776.64        771.56         5.57 o                         
   3   2   4        144.94        164.99         2.77 o                         
   4   2   4        809.87        777.34         8.26 o                         
   5   2   4        423.68        438.07         8.66 o                         
   6   2   4         83.86         84.83         3.40 o                         
  -7   3   4          0.87          2.73         1.54 o                         
  -6   3   4         99.33         98.97         2.99 o                         
  -5   3   4         33.42         33.90         1.69 o                         
  -4   3   4         20.11         17.84         1.01 o                         
  -3   3   4          3.62          5.05         0.89 o                         
  -2   3   4          2.18          3.08         0.43 o                         
  -1   3   4          0.10          0.43         0.32 o                         
   0   3   4         77.96         77.31         1.37 o                         
   1   3   4         98.25        110.00         1.72 o                         
   2   3   4        351.64        367.73         3.23 o                         
   3   3   4          1.96          2.18         0.54 o                         
   4   3   4          0.00          1.14         0.84 o                         
   5   3   4         15.99         18.14         1.48 o                         
   6   3   4         17.52         18.15         2.00 o                         
  -7   4   4         34.85         33.21         2.63 o                         
  -6   4   4       1044.23       1047.39        10.63 o                         
  -5   4   4        420.35        418.06         4.65 o                         
  -4   4   4        643.89        636.99         6.14 o                         
  -3   4   4        870.39        862.42         6.01 o                         
  -2   4   4       1135.29       1115.44         6.67 o                         
  -1   4   4        138.56        122.74         1.52 o                         
   0   4   4       1882.29       1901.68        13.87 o                         
   1   4   4       2239.14       2195.73        16.00 o                         
   2   4   4       2658.17       2671.36        15.93 o                         
   3   4   4         21.21         27.85         1.17 o                         
   4   4   4        627.27        629.96         7.17 o                         
   5   4   4        223.91        221.97         6.79 o                         
   6   4   4         87.40         85.02         3.50 o                         
  -6   5   4          3.95          4.77         1.53 o                         
  -5   5   4         20.47         22.11         1.46 o                         
  -4   5   4         19.55         20.41         1.28 o                         
  -3   5   4        195.62        197.59         2.36 o                         
  -2   5   4          2.40          2.99         0.38 o                         
  -1   5   4        706.34        728.45         5.20 o                         
   0   5   4          0.44          1.08         0.36 o                         
   1   5   4         43.68         38.06         1.16 o                         
   2   5   4        179.17        182.79         2.10 o                         
   3   5   4        156.96        155.40         2.31 o                         
   4   5   4          6.31          8.65         1.00 o                         
   5   5   4         17.32         16.02         1.79 o                         
   6   5   4         27.01         31.37         2.55 o                         
  -6   6   4        485.68        483.37         6.66 o                         
  -5   6   4         17.15         20.82         1.47 o                         
  -4   6   4        352.57        343.27         4.25 o                         
  -3   6   4        385.20        374.04         4.50 o                         
  -2   6   4       1324.93       1338.44         7.83 o                         
  -1   6   4         86.78         82.24         1.23 o                         
   0   6   4       1552.84       1532.52        11.71 o                         
   1   6   4        579.24        559.46         7.94 o                         
   2   6   4       1497.83       1489.59         9.56 o                         
   3   6   4        235.03        236.30         2.96 o                         
   4   6   4        985.53        975.74         9.91 o                         
   5   6   4        591.23        593.66         8.88 o                         
   6   6   4        450.90        438.09         7.89 o                         
  -6   7   4         42.78         41.85         2.39 o                         
  -5   7   4         29.91         33.40         1.76 o                         
  -4   7   4         71.76         74.69         1.88 o                         
  -3   7   4        306.00        319.46         3.42 o                         
  -2   7   4          2.07          3.39         0.57 o                         
  -1   7   4         72.80         79.60         1.17 o                         
   0   7   4        130.73        137.67         2.23 o                         
   1   7   4         19.12         19.72         1.16 o                         
   2   7   4         14.47         15.22         0.68 o                         
   3   7   4        234.91        226.31         2.94 o                         
   4   7   4         38.09         35.00         1.75 o                         
   5   7   4          4.50          4.23         1.26 o                         
   6   7   4          0.44          1.54         1.38 o                         
  -6   8   4        347.10        352.62         5.20 o                         
  -5   8   4         94.76         95.80         2.57 o                         
  -4   8   4        505.14        507.07         5.47 o                         
  -3   8   4       1375.91       1377.14         8.96 o                         
  -2   8   4       1581.96       1606.57        10.46 o                         
  -1   8   4       1150.01       1140.61         6.79 o                         
   0   8   4        656.49        648.41         6.10 o                         
   1   8   4        891.90        908.30        13.67 o                         
   2   8   4        108.60        118.71         1.96 o                         
   3   8   4        649.58        640.36         6.44 o                         
   4   8   4        264.47        256.92         4.03 o                         
   5   8   4        526.05        515.70         8.19 o                         
  -6   9   4         69.37         68.56         2.83 o                         
  -5   9   4         27.38         29.65         1.80 o                         
  -4   9   4          0.58          0.26         0.82 o                         
  -3   9   4         38.91         38.14         1.23 o                         
  -2   9   4          6.35          6.96         0.66 o                         
  -1   9   4         37.42         38.61         1.04 o                         
   0   9   4          1.61          1.71         0.55 o                         
   1   9   4         49.94         46.34         1.83 o                         
   2   9   4        210.29        202.66         2.64 o                         
   3   9   4          6.08          7.27         1.47 o                         
   4   9   4         35.29         40.45         1.92 o                         
   5   9   4         12.33         14.37         1.53 o                         
  -6  10   4        568.15        576.09        10.26 o                         
  -5  10   4         44.80         53.20         2.83 o                         
  -4  10   4        623.21        617.66         7.91 o                         
  -3  10   4        448.56        451.63         4.88 o                         
  -2  10   4        856.42        851.69         6.53 o                         
  -1  10   4        108.59        109.63         1.66 o                         
   0  10   4       1596.89       1594.96        11.32 o                         
   1  10   4        301.54        310.60         3.81 o                         
   2  10   4       1209.02       1193.06        13.51 o                         
   3  10   4        172.27        169.81         4.06 o                         
   4  10   4        375.82        365.34         5.94 o                         
   5  10   4        240.19        238.98         5.96 o                         
  -5  11   4          0.04         -0.50         1.35 o                         
  -4  11   4          0.00          0.00         1.11 o                         
  -3  11   4         10.48         10.34         1.40 o                         
  -2  11   4         67.85         66.05         1.74 o                         
  -1  11   4        112.52        114.59         1.63 o                         
   0  11   4         49.76         43.44         1.72 o                         
   1  11   4          5.53          4.55         0.76 o                         
   2  11   4         18.70         15.63         1.53 o                         
   3  11   4         87.53         96.90         3.40 o                         
   4  11   4          0.00          0.79         1.06 o                         
   5  11   4          1.25          2.43         2.23 o                         
  -5  12   4        105.00        109.26         3.72 o                         
  -4  12   4        134.63        137.86         3.77 o                         
  -3  12   4        547.16        537.94         7.63 o                         
  -2  12   4         25.55         29.97         1.88 o                         
  -1  12   4        250.76        244.39         2.99 o                         
   0  12   4        540.12        566.09         5.91 o                         
   1  12   4        751.25        745.59         9.53 o                         
   2  12   4       1019.48       1007.20        24.80 o                         
   3  12   4        247.60        247.21         5.39 o                         
   4  12   4        198.75        192.99         4.85 o                         
  -5  13   4          3.25          2.97         1.77 o                         
  -4  13   4         28.81         26.70         2.18 o                         
  -3  13   4         18.65         17.55         1.77 o                         
  -2  13   4          1.31          1.68         0.90 o                         
  -1  13   4         20.01         20.43         1.39 o                         
   0  13   4          8.29          5.64         1.20 o                         
   1  13   4          7.98          8.59         1.74 o                         
   2  13   4        116.40        115.54         3.54 o                         
   3  13   4        104.94        103.75         3.84 o                         
   4  13   4          0.00          0.32         1.30 o                         
  -5  14   4        184.75        182.84         5.10 o                         
  -4  14   4        251.33        244.03         5.82 o                         
  -3  14   4        698.89        673.49         8.59 o                         
  -2  14   4        671.96        677.06         7.28 o                         
  -1  14   4        430.72        424.04         6.01 o                         
   0  14   4        392.69        396.63         6.69 o                         
   1  14   4        538.45        536.80        13.67 o                         
   2  14   4        299.34        288.59         6.01 o                         
   3  14   4        109.20        102.09         3.74 o                         
   4  14   4        224.02        228.21         6.24 o                         
  -4  15   4         19.33         19.73         2.07 o                         
  -3  15   4          0.11          0.31         1.31 o                         
  -2  15   4          6.15          7.37         1.18 o                         
  -1  15   4          0.59          1.28         1.14 o                         
   0  15   4         49.11         48.73         2.80 o                         
   1  15   4         19.00         20.22         2.58 o                         
   2  15   4          0.40          2.70         1.74 o                         
   3  15   4          8.85         11.30         1.79 o                         
  -4  16   4        136.26        135.26         4.12 o                         
  -3  16   4        135.51        132.17         3.86 o                         
  -2  16   4       1137.64       1144.05        14.28 o                         
  -1  16   4         76.48         80.26         7.44 o                         
   0  16   4        255.07        234.32         8.95 o                         
   1  16   4        363.86        370.73         8.65 o                         
   2  16   4        143.98        130.31         9.23 o                         
   3  16   4        111.38        107.33         5.06 o                         
  -3  17   4          9.96         10.61         2.00 o                         
  -2  17   4         37.49         36.08         2.74 o                         
  -1  17   4        100.69        102.17         6.35 o                         
   0  17   4          4.24          3.78         1.66 o                         
   1  17   4          8.29          4.28         1.93 o                         
   2  17   4          6.04          3.15         2.00 o                         
  -2  18   4        196.91        191.65         6.52 o                         
  -1  18   4        149.44        149.86         4.55 o                         
   0  18   4         29.03         31.13         3.13 o                         
   1  18   4        974.55        971.01        16.29 o                         
   2  18   4        105.72        107.73         6.23 o                         
  -1  19   4         62.10         66.92         3.63 o                         
   0  19   4          1.63          3.74         1.93 o                         
  -6   1   5        217.85        214.47         8.83 o                         
  -5   1   5        629.71        623.78         7.06 o                         
  -4   1   5        338.34        341.50         3.36 o                         
  -3   1   5        606.69        592.57         4.49 o                         
  -2   1   5       3143.98       3169.11        19.00 o                         
  -1   1   5        630.09        584.25         4.68 o                         
   0   1   5       1149.66       1150.80        10.41 o                         
   1   1   5        460.50        420.64         5.56 o                         
   2   1   5        734.90        771.16         6.84 o                         
   3   1   5        975.54        977.45         9.63 o                         
   4   1   5        457.56        465.52         6.12 o                         
   5   1   5        209.97        208.91         4.91 o                         
   6   1   5        362.22        379.39         7.31 o                         
  -6   2   5         53.22         49.33         3.36 o                         
  -5   2   5         46.85         48.29         2.17 o                         
  -4   2   5         10.55         10.68         0.79 o                         
  -3   2   5        107.28        119.32         1.76 o                         
  -2   2   5         83.13         91.00         1.61 o                         
  -1   2   5          9.31         11.28         0.65 o                         
   0   2   5        233.86        234.04         3.22 o                         
   1   2   5        120.31        117.00         3.71 o                         
   2   2   5        214.43        210.67         3.21 o                         
   3   2   5         81.68         79.81         2.07 o                         
   4   2   5          9.37         13.82         1.30 o                         
   5   2   5         33.32         33.98         2.05 o                         
   6   2   5        125.89        140.63         4.70 o                         
  -6   3   5        341.94        342.41         5.49 o                         
  -5   3   5        520.85        526.91         6.52 o                         
  -4   3   5        176.15        178.42         2.72 o                         
  -3   3   5         78.27         73.98         1.41 o                         
  -2   3   5        360.32        359.25         3.27 o                         
  -1   3   5        677.26        666.03         4.84 o                         
   0   3   5        547.07        545.23         5.76 o                         
   1   3   5        620.69        606.75         6.38 o                         
   2   3   5       1415.03       1431.99        11.21 o                         
   3   3   5        184.10        189.96         2.89 o                         
   4   3   5        582.03        572.67         7.02 o                         
   5   3   5         40.69         35.90         2.17 o                         
  -6   4   5          0.29         -0.27         1.20 o                         
  -5   4   5         47.69         51.01         2.28 o                         
  -4   4   5         22.03         20.91         1.33 o                         
  -3   4   5        110.39        114.13         1.75 o                         
  -2   4   5        118.09        117.46         1.73 o                         
  -1   4   5         44.51         45.62         1.05 o                         
   0   4   5         28.49         30.00         1.16 o                         
   1   4   5         48.79         50.04         1.59 o                         
   2   4   5          2.18          3.24         0.62 o                         
   3   4   5        307.95        310.00         3.91 o                         
   4   4   5          2.19          3.33         0.98 o                         
   5   4   5          6.41          6.94         1.38 o                         
  -6   5   5        579.97        575.21         7.49 o                         
  -5   5   5        340.19        339.71         5.14 o                         
  -4   5   5        994.57       1012.28         9.59 o                         
  -3   5   5        136.35        133.10         2.04 o                         
  -2   5   5        994.48        991.56         6.36 o                         
  -1   5   5       1602.04       1604.38         9.77 o                         
   0   5   5        843.83        812.42         7.12 o                         
   1   5   5        911.20        915.99        10.31 o                         
   2   5   5       1505.82       1526.12        10.94 o                         
   3   5   5        392.12        401.31         4.63 o                         
   4   5   5        120.47        124.85         2.93 o                         
   5   5   5        147.74        138.33         4.08 o                         
  -6   6   5         79.85         82.79         3.06 o                         
  -5   6   5         17.01         19.10         1.52 o                         
  -4   6   5         62.37         63.50         2.22 o                         
  -3   6   5         84.48         93.00         2.07 o                         
  -2   6   5         13.11         16.52         0.75 o                         
  -1   6   5        422.99        432.77         3.60 o                         
   0   6   5        188.71        198.67         4.12 o                         
   1   6   5        455.46        458.96         6.36 o                         
   2   6   5        289.03        282.12         4.43 o                         
   3   6   5          0.14          0.67         0.62 o                         
   4   6   5          0.59          1.17         1.03 o                         
   5   6   5         57.60         61.46         2.91 o                         
  -6   7   5         40.85         45.63         2.30 o                         
  -5   7   5        409.38        412.59         5.30 o                         
  -4   7   5        469.94        476.07         6.36 o                         
  -3   7   5        380.16        376.29         4.89 o                         
  -2   7   5       1175.44       1177.05         8.32 o                         
  -1   7   5       1278.56       1265.89         8.08 o                         
   0   7   5        481.03        471.97         4.92 o                         
   1   7   5         36.35         42.02         1.93 o                         
   2   7   5       1293.54       1297.44        12.09 o                         
   3   7   5        548.62        554.67         6.16 o                         
   4   7   5        251.01        250.08         6.53 o                         
   5   7   5        349.46        336.86         6.50 o                         
  -6   8   5         53.95         54.62         2.46 o                         
  -5   8   5          7.24          7.13         1.26 o                         
  -4   8   5          3.06          2.79         0.94 o                         
  -3   8   5          4.60          6.39         0.86 o                         
  -2   8   5          1.04          0.66         0.47 o                         
  -1   8   5          6.00          6.38         0.47 o                         
   0   8   5         14.02         14.11         1.05 o                         
   1   8   5         40.72         40.45         2.03 o                         
   2   8   5         13.56         15.02         1.29 o                         
   3   8   5          8.68         11.31         1.84 o                         
   4   8   5         16.29         17.47         1.90 o                         
   5   8   5          6.08          8.84         2.30 o                         
  -6   9   5         28.61         32.23         2.15 o                         
  -5   9   5        223.21        224.51         3.96 o                         
  -4   9   5        332.34        337.90         4.56 o                         
  -3   9   5         80.98         80.45         2.05 o                         
  -2   9   5        562.06        553.95         5.28 o                         
  -1   9   5        730.44        735.29         6.17 o                         
   0   9   5        268.09        269.24         3.86 o                         
   1   9   5          9.81         13.78         1.38 o                         
   2   9   5       1015.15       1010.39        10.26 o                         
   3   9   5        537.06        546.09         8.30 o                         
   4   9   5        127.66        123.36         3.93 o                         
   5   9   5        560.95        553.21        11.59 o                         
  -5  10   5         72.50         73.51         3.14 o                         
  -4  10   5          3.45          3.75         1.13 o                         
  -3  10   5        136.56        137.58         2.69 o                         
  -2  10   5        100.41        102.70         2.51 o                         
  -1  10   5         34.98         35.40         2.13 o                         
   0  10   5         30.75         32.68         1.46 o                         
   1  10   5         83.94         84.27         2.74 o                         
   2  10   5          6.85          6.11         1.30 o                         
   3  10   5          0.03          0.71         1.15 o                         
   4  10   5         38.17         43.32         2.50 o                         
  -5  11   5        270.94        272.50         5.56 o                         
  -4  11   5        812.53        816.78         9.92 o                         
  -3  11   5         86.50         91.34         2.56 o                         
  -2  11   5        356.43        368.50         4.88 o                         
  -1  11   5       1324.87       1349.32        10.50 o                         
   0  11   5        453.01        464.10         4.81 o                         
   1  11   5        465.04        459.53         7.02 o                         
   2  11   5       1186.68       1159.25        13.77 o                         
   3  11   5        223.78        237.92         5.30 o                         
   4  11   5         16.03         12.95         1.90 o                         
  -5  12   5          0.13          0.69         1.45 o                         
  -4  12   5         83.32         79.21         3.15 o                         
  -3  12   5         92.15         89.87         3.05 o                         
  -2  12   5        173.72        168.37         3.27 o                         
  -1  12   5        121.32        118.39         2.84 o                         
   0  12   5          1.25          2.61         0.84 o                         
   1  12   5         36.50         44.42         3.65 o                         
   2  12   5         68.96         72.41         2.98 o                         
   3  12   5        154.23        156.60         4.64 o                         
   4  12   5         31.64         34.48         2.75 o                         
  -4  13   5        284.59        283.02         5.98 o                         
  -3  13   5        122.47        120.92         3.55 o                         
  -2  13   5        154.29        155.89         3.99 o                         
  -1  13   5        837.63        840.87         8.35 o                         
   0  13   5        197.23        201.10         4.02 o                         
   1  13   5        249.60        233.38         6.53 o                         
   2  13   5        912.29        892.28        11.74 o                         
   3  13   5        105.44         99.53         4.52 o                         
   4  13   5        197.11        198.55         5.40 o                         
  -4  14   5          5.00          1.79         1.65 o                         
  -3  14   5          6.60          5.67         1.55 o                         
  -2  14   5          0.26         -0.36         0.99 o                         
  -1  14   5         12.05         13.22         1.41 o                         
   0  14   5        104.00         92.24         3.40 o                         
   1  14   5          1.79          1.32         1.95 o                         
   2  14   5         65.78         65.61         4.05 o                         
   3  14   5         21.66         19.98         2.44 o                         
  -4  15   5        116.99        119.46         4.88 o                         
  -3  15   5         96.46         97.32         3.44 o                         
  -2  15   5        508.95        511.36         6.44 o                         
  -1  15   5        201.46        196.46         4.55 o                         
   0  15   5        118.65        111.91         5.84 o                         
   1  15   5         62.23         72.04         3.95 o                         
   2  15   5        204.68        196.45         6.64 o                         
   3  15   5        471.50        470.16        10.67 o                         
  -3  16   5         89.03         88.01         3.43 o                         
  -2  16   5        116.19        117.50         3.94 o                         
  -1  16   5          7.23          6.68         1.67 o                         
   0  16   5         35.72         35.70         3.31 o                         
   1  16   5          0.40         -0.26         2.08 o                         
   2  16   5        123.61        137.68         5.73 o                         
  -2  17   5        640.46        638.71        10.12 o                         
  -1  17   5        266.45        256.52         5.90 o                         
   0  17   5        322.17        334.68         8.56 o                         
   1  17   5        220.32        218.10         7.00 o                         
  -1  18   5          2.10          0.11         1.41 o                         
   0  18   5          0.53          0.75         1.74 o                         
  -6   0   6         52.65         45.82         6.25 o                         
  -5   0   6        312.04        290.63         7.67 o                         
  -4   0   6         49.72         50.35         2.59 o                         
  -3   0   6       2149.66       2137.05        30.97 o                         
  -2   0   6          5.94         10.31         1.25 o                         
  -1   0   6        513.01        505.81         7.01 o                         
   0   0   6        400.29        395.95         9.89 o                         
   1   0   6        173.73        159.31         5.99 o                         
   2   0   6          4.45          3.12         1.82 o                         
   3   0   6       1714.51       1640.67        21.08 o                         
   4   0   6        283.51        300.06         7.09 o                         
   5   0   6        306.22        307.72        11.07 o                         
  -6   1   6         11.82         11.14         2.41 o                         
  -5   1   6         72.83         78.11         2.66 o                         
  -4   1   6          9.87          7.56         0.94 o                         
  -3   1   6         66.74         67.32         1.58 o                         
  -2   1   6         35.12         41.52         1.47 o                         
  -1   1   6          2.11          2.05         0.52 o                         
   0   1   6         41.06         43.72         2.21 o                         
   1   1   6          6.28          7.70         0.99 o                         
   2   1   6         23.26         23.87         2.78 o                         
   3   1   6         79.83         77.91         2.37 o                         
   4   1   6          3.96          3.61         0.99 o                         
   5   1   6        147.03        147.73         4.25 o                         
  -6   2   6        145.19        149.82         5.18 o                         
  -5   2   6        228.42        236.49         4.98 o                         
  -4   2   6        431.82        429.06         4.66 o                         
  -3   2   6       1015.41       1037.25         7.50 o                         
  -2   2   6        331.56        322.36         3.81 o                         
  -1   2   6        602.65        603.89         5.58 o                         
   0   2   6       2159.42       2097.80        20.74 o                         
   1   2   6        506.48        502.86         6.81 o                         
   2   2   6        266.32        270.71         4.75 o                         
   3   2   6        926.82        927.15         9.65 o                         
   4   2   6        467.91        470.87         7.45 o                         
   5   2   6         61.64         63.19         3.00 o                         
  -6   3   6         10.65          6.01         1.67 o                         
  -5   3   6          4.94          2.38         1.39 o                         
  -4   3   6          0.00          0.09         0.83 o                         
  -3   3   6          0.28          0.72         0.53 o                         
  -2   3   6          1.89          2.75         0.70 o                         
  -1   3   6         32.26         30.10         1.33 o                         
   0   3   6         55.46         57.13         1.82 o                         
   1   3   6        142.30        150.12         3.40 o                         
   2   3   6          2.51          1.50         1.09 o                         
   3   3   6          0.29          0.44         0.71 o                         
   4   3   6         18.83         21.78         1.89 o                         
   5   3   6          8.78          7.01         1.58 o                         
  -6   4   6        142.17        145.09         4.42 o                         
  -5   4   6        291.35        300.02         5.72 o                         
  -4   4   6        442.02        450.97         5.91 o                         
  -3   4   6        389.49        395.77         4.84 o                         
  -2   4   6         97.39         94.12         1.69 o                         
  -1   4   6       1186.51       1183.37         7.89 o                         
   0   4   6       1110.49       1090.18        10.35 o                         
   1   4   6       1505.33       1521.01        15.68 o                         
   2   4   6         65.02         70.71         3.95 o                         
   3   4   6        674.43        681.93         7.59 o                         
   4   4   6        225.06        227.68         5.86 o                         
   5   4   6         58.54         58.12         5.51 o                         
  -6   5   6         34.23         38.07         2.79 o                         
  -5   5   6          0.72          1.65         1.19 o                         
  -4   5   6        161.67        161.39         3.37 o                         
  -3   5   6         19.49         19.55         1.22 o                         
  -2   5   6        124.26        127.03         1.96 o                         
  -1   5   6         12.48         14.56         0.82 o                         
   0   5   6          0.30          0.79         0.68 o                         
   1   5   6         79.27         83.27         2.56 o                         
   2   5   6        142.26        140.70         4.05 o                         
   3   5   6         11.17         12.60         1.18 o                         
   4   5   6         33.78         29.58         1.82 o                         
   5   5   6         56.19         63.54         3.14 o                         
  -6   6   6         27.62         30.77         2.30 o                         
  -5   6   6        288.10        279.08         4.88 o                         
  -4   6   6        265.44        266.68         4.41 o                         
  -3   6   6        448.98        452.11         7.63 o                         
  -2   6   6         31.66         30.96         1.06 o                         
  -1   6   6        764.79        763.80         5.67 o                         
   0   6   6        188.31        178.42         2.88 o                         
   1   6   6        459.76        460.39         6.66 o                         
   2   6   6         61.95         63.52         2.95 o                         
   3   6   6        583.77        575.42         9.22 o                         
   4   6   6        268.15        270.39        17.44 o                         
   5   6   6        249.27        234.65         7.27 o                         
  -6   7   6          7.59          5.39         1.44 o                         
  -5   7   6        110.20        108.50         2.96 o                         
  -4   7   6         45.77         44.87         2.21 o                         
  -3   7   6         24.39         23.24         1.53 o                         
  -2   7   6         89.85         91.75         2.10 o                         
  -1   7   6          2.06          2.43         0.47 o                         
   0   7   6          0.36          0.71         0.52 o                         
   1   7   6          5.58          7.81         1.00 o                         
   2   7   6        200.69        193.90         5.14 o                         
   3   7   6         31.17         28.17         2.05 o                         
   4   7   6          1.51          1.23         1.56 o                         
  -5   8   6        253.85        260.92         4.77 o                         
  -4   8   6        521.04        525.69         6.68 o                         
  -3   8   6        666.54        661.43         7.23 o                         
  -2   8   6        556.14        557.55         5.63 o                         
  -1   8   6        609.22        606.90         5.31 o                         
   0   8   6        759.72        751.15         7.43 o                         
   1   8   6         93.76        101.99         2.66 o                         
   2   8   6        798.73        788.26        18.09 o                         
   3   8   6        428.44        437.09        11.20 o                         
   4   8   6        560.75        549.55        11.23 o                         
  -5   9   6          2.64          1.14         1.36 o                         
  -4   9   6          3.54          4.71         1.36 o                         
  -3   9   6          0.50          0.47         1.02 o                         
  -2   9   6         50.46         54.55         1.96 o                         
  -1   9   6          5.93          6.20         0.90 o                         
   0   9   6         40.78         42.01         1.69 o                         
   1   9   6         90.06         85.64         2.53 o                         
   2   9   6          3.98          4.83         1.25 o                         
   3   9   6         34.45         43.75         4.04 o                         
   4   9   6          3.28          9.37         3.12 o                         
  -5  10   6        340.75        344.85         6.61 o                         
  -4  10   6        284.87        284.73         5.21 o                         
  -3  10   6        345.32        349.19         5.01 o                         
  -2  10   6         65.79         65.02         2.16 o                         
  -1  10   6       1030.79       1047.05         9.66 o                         
   0  10   6        193.60        202.41         3.41 o                         
   1  10   6        671.23        651.72         7.82 o                         
   2  10   6        160.89        158.08         9.63 o                         
   3  10   6        403.94        401.12         8.74 o                         
   4  10   6        165.33        165.59         5.78 o                         
  -5  11   6          2.23          2.21         1.47 o                         
  -4  11   6          1.93          1.90         1.33 o                         
  -3  11   6         29.15         32.23         1.90 o                         
  -2  11   6        164.44        161.95         3.69 o                         
  -1  11   6         24.09         21.15         1.45 o                         
   0  11   6         23.25         21.73         1.41 o                         
   1  11   6          7.95          6.52         1.15 o                         
   2  11   6         35.84         43.21         4.43 o                         
   3  11   6          2.56          3.88         2.60 o                         
   4  11   6          2.02          1.17         1.66 o                         
  -4  12   6        385.52        382.23         7.25 o                         
  -3  12   6          7.12          8.92         1.41 o                         
  -2  12   6         88.10         85.86         3.14 o                         
  -1  12   6        338.86        347.79         4.92 o                         
   0  12   6        295.09        297.67         4.40 o                         
   1  12   6        405.92        388.33        10.65 o                         
   2  12   6        114.89        120.48         4.96 o                         
   3  12   6         88.81         91.25         4.88 o                         
  -4  13   6          0.66          0.94         1.45 o                         
  -3  13   6         19.67         19.67         1.98 o                         
  -2  13   6          0.01          0.63         1.05 o                         
  -1  13   6         48.05         47.32         2.16 o                         
   0  13   6          1.39          1.72         1.10 o                         
   1  13   6         33.15         35.06         3.65 o                         
   2  13   6         98.00         93.24         4.51 o                         
   3  13   6          0.00          1.19         1.56 o                         
  -3  14   6        315.94        309.55         5.82 o                         
  -2  14   6        275.98        277.25         4.67 o                         
  -1  14   6        407.44        406.15         6.40 o                         
   0  14   6        500.44        504.57        12.11 o                         
   1  14   6        288.40        279.11        10.80 o                         
   2  14   6        214.10        207.89         6.81 o                         
  -3  15   6          0.47          0.19         2.10 o                         
  -2  15   6         11.20         11.17         1.52 o                         
  -1  15   6          8.59          5.91         1.49 o                         
   0  15   6          2.29          3.16         1.95 o                         
   1  15   6          0.04         -0.03         1.63 o                         
   2  15   6         18.94         22.63         3.00 o                         
  -2  16   6         53.65         57.66         3.01 o                         
  -1  16   6        180.45        173.00         5.01 o                         
   0  16   6        247.12        239.26         8.72 o                         
   1  16   6         60.48         56.08         4.14 o                         
  -6   1   7        197.89        179.10         7.55 o                         
  -5   1   7         90.86         91.36         3.04 o                         
  -4   1   7        167.86        170.20         3.26 o                         
  -3   1   7       1390.51       1400.00        11.12 o                         
  -2   1   7        141.17        136.29         2.88 o                         
  -1   1   7        551.32        551.83         5.62 o                         
   0   1   7        337.74        314.18         4.84 o                         
   1   1   7        556.41        567.83         9.76 o                         
   2   1   7        540.26        530.52         9.66 o                         
   3   1   7        481.15        459.82         9.21 o                         
   4   1   7        273.10        273.38         4.98 o                         
  -6   2   7         18.17         14.35         2.77 o                         
  -5   2   7         18.96         16.33         3.19 o                         
  -4   2   7          9.12          9.19         1.27 o                         
  -3   2   7         88.58         89.23         2.62 o                         
  -2   2   7         13.86         14.67         1.21 o                         
  -1   2   7        169.26        170.61         2.84 o                         
   0   2   7          0.71         -0.02         0.71 o                         
   1   2   7         44.07         47.35         2.57 o                         
   2   2   7         21.17         19.48         1.70 o                         
   3   2   7          0.05          1.37         1.37 o                         
   4   2   7         42.59         43.27         2.33 o                         
  -5   3   7        153.35        151.12         4.32 o                         
  -4   3   7        118.09        127.50         4.56 o                         
  -3   3   7        297.38        305.73         4.11 o                         
  -2   3   7        258.76        258.46         4.06 o                         
  -1   3   7        204.99        202.47         3.25 o                         
   0   3   7        341.46        336.99         4.46 o                         
   1   3   7        707.90        713.39         9.22 o                         
   2   3   7         12.70         15.08         1.60 o                         
   3   3   7        251.47        260.86         6.62 o                         
   4   3   7          9.06          8.43         1.69 o                         
  -5   4   7         17.55         18.39         2.15 o                         
  -4   4   7          5.49          5.27         1.43 o                         
  -3   4   7        110.96        109.56         2.54 o                         
  -2   4   7          7.40          8.97         1.16 o                         
  -1   4   7          1.91          1.91         0.74 o                         
   0   4   7          0.35          1.15         0.67 o                         
   1   4   7         44.33         46.47         3.78 o                         
   2   4   7        126.21        123.52         3.45 o                         
   3   4   7         10.13         11.42         1.93 o                         
   4   4   7          8.68          7.74         1.65 o                         
  -5   5   7        305.03        303.03         6.04 o                         
  -4   5   7         35.24         37.68         2.41 o                         
  -3   5   7        456.08        459.71         6.67 o                         
  -2   5   7        492.45        487.03         5.35 o                         
  -1   5   7        441.06        440.53         4.95 o                         
   0   5   7        536.57        539.77         6.05 o                         
   1   5   7       1251.83       1263.67        16.57 o                         
   2   5   7        224.58        224.83         4.81 o                         
   3   5   7        214.70        212.95         4.83 o                         
   4   5   7        241.34        238.90         8.59 o                         
  -5   6   7         16.80         17.48         2.20 o                         
  -4   6   7         67.51         67.23         3.05 o                         
  -3   6   7          1.94          1.87         1.07 o                         
  -2   6   7        134.07        136.12         3.28 o                         
  -1   6   7        140.31        140.19         2.62 o                         
   0   6   7        192.92        194.08         3.37 o                         
   1   6   7        185.65        176.89         5.55 o                         
   2   6   7          3.05          2.67         1.15 o                         
   3   6   7          1.77          2.21         1.15 o                         
   4   6   7         44.25         44.26         5.21 o                         
  -5   7   7        175.11        173.45         4.74 o                         
  -4   7   7        152.55        154.53         4.17 o                         
  -3   7   7        616.39        602.13         8.00 o                         
  -2   7   7        454.43        461.17         5.70 o                         
  -1   7   7        244.47        245.05         3.83 o                         
   0   7   7         57.70         61.10         1.98 o                         
   1   7   7        812.92        823.42         9.08 o                         
   2   7   7        321.97        323.65         6.01 o                         
   3   7   7        210.94        209.88         4.89 o                         
  -5   8   7          7.40          7.09         1.61 o                         
  -4   8   7         13.20         12.90         1.85 o                         
  -3   8   7          5.50          6.03         1.17 o                         
  -2   8   7          0.90          1.85         0.80 o                         
  -1   8   7         41.73         41.66         2.10 o                         
   0   8   7          1.72          1.99         0.92 o                         
   1   8   7          0.37          1.14         0.99 o                         
   2   8   7          0.01          0.08         1.10 o                         
   3   8   7          6.68          4.43         2.60 o                         
  -5   9   7        240.63        243.61         5.66 o                         
  -4   9   7         84.84         83.96         3.34 o                         
  -3   9   7        429.72        424.31         6.60 o                         
  -2   9   7        281.64        291.71         4.54 o                         
  -1   9   7        134.03        140.23         4.38 o                         
   0   9   7          7.23          8.55         1.20 o                         
   1   9   7        511.54        503.43         7.75 o                         
   2   9   7        170.88        167.39         4.34 o                         
   3   9   7         31.40         32.54         4.17 o                         
  -4  10   7        132.55        129.02         3.50 o                         
  -3  10   7          6.40          6.75         1.53 o                         
  -2  10   7          0.42         -0.37         0.94 o                         
  -1  10   7          1.84          1.58         0.94 o                         
   0  10   7         10.64         11.31         1.35 o                         
   1  10   7         45.22         43.89         2.65 o                         
   2  10   7          9.57         10.44         2.11 o                         
   3  10   7         16.95         12.76         3.38 o                         
  -4  11   7         22.74         25.45         2.30 o                         
  -3  11   7        165.05        169.84         4.25 o                         
  -2  11   7        536.64        529.55         7.34 o                         
  -1  11   7        260.53        268.53         4.42 o                         
   0  11   7        343.20        354.43         5.08 o                         
   1  11   7       1056.39       1051.60        11.31 o                         
   2  11   7        183.05        192.68         6.17 o                         
   3  11   7         62.24         55.98         5.73 o                         
  -4  12   7         24.32         24.28         3.53 o                         
  -3  12   7        113.96        115.05         3.26 o                         
  -2  12   7         24.82         25.07         1.79 o                         
  -1  12   7         10.45          9.32         1.53 o                         
   0  12   7          3.52          5.32         1.24 o                         
   1  12   7         70.71         78.51         5.24 o                         
   2  12   7         83.98         87.16         4.41 o                         
  -3  13   7         98.25         99.71         3.67 o                         
  -2  13   7        445.50        441.14         7.09 o                         
  -1  13   7         88.10         90.67         2.82 o                         
   0  13   7        196.63        195.52         7.24 o                         
   1  13   7        619.62        614.14        12.24 o                         
   2  13   7         47.43         50.27         3.93 o                         
  -2  14   7          1.97          0.10         1.18 o                         
  -1  14   7         25.93         27.32         2.21 o                         
   0  14   7          5.89          3.12         2.03 o                         
   1  14   7         55.96         59.25         6.51 o                         
  -1  15   7         64.84         63.65         3.05 o                         
   0  15   7         41.43         46.37         4.69 o                         
  -5   0   8         68.78         74.18         5.04 o                         
  -4   0   8       1006.15        949.70        12.95 o                         
  -3   0   8         38.56         47.91         3.01 o                         
  -2   0   8        358.84        361.29         8.08 o                         
  -1   0   8        271.59        271.22         9.50 o                         
   0   0   8         67.00         67.95         3.48 o                         
   1   0   8          4.21          5.21         2.08 o                         
   2   0   8       1000.41        976.76        21.61 o                         
   3   0   8         66.32         74.46         5.73 o                         
  -5   1   8          1.70          0.04         2.51 o                         
  -4   1   8         52.88         47.65         2.85 o                         
  -3   1   8          3.19          3.90         0.91 o                         
  -2   1   8         19.78         21.48         1.74 o                         
  -1   1   8          0.30          0.31         0.81 o                         
   0   1   8         44.68         47.07         2.44 o                         
   1   1   8         59.80         60.10         3.40 o                         
   2   1   8          5.11          4.63         1.69 o                         
   3   1   8         18.92         17.48         2.39 o                         
  -5   2   8        107.67        106.45         4.01 o                         
  -4   2   8        275.03        272.55         4.82 o                         
  -3   2   8         88.30         92.68         3.32 o                         
  -2   2   8        265.32        269.20         4.87 o                         
  -1   2   8        766.42        749.46         8.90 o                         
   0   2   8        193.81        195.98         4.06 o                         
   1   2   8        212.89        223.51         6.08 o                         
   2   2   8        667.50        627.79        11.32 o                         
   3   2   8        360.58        354.92         8.38 o                         
  -5   3   8          0.19         -1.43         1.43 o                         
  -4   3   8          0.66         -0.53         1.28 o                         
  -3   3   8          3.31          2.90         0.93 o                         
  -2   3   8         11.75         12.51         1.47 o                         
  -1   3   8         33.22         34.29         2.05 o                         
   0   3   8         41.13         39.72         2.41 o                         
   1   3   8          0.88          1.04         1.30 o                         
   2   3   8          2.96          2.26         1.69 o                         
   3   3   8         11.62         12.28         2.19 o                         
  -5   4   8        174.34        164.87         4.78 o                         
  -4   4   8         94.00         96.57         3.87 o                         
  -3   4   8         33.37         36.31         2.00 o                         
  -2   4   8        562.40        570.59         7.59 o                         
  -1   4   8        377.98        378.65         6.99 o                         
   0   4   8        663.03        652.47         8.16 o                         
   1   4   8         77.35         77.31         2.57 o                         
   2   4   8        477.78        477.39         9.59 o                         
   3   4   8        165.67        175.43         5.88 o                         
  -5   5   8         65.76         60.93         5.30 o                         
  -4   5   8         17.94         16.89         2.97 o                         
  -3   5   8         23.66         25.46         2.08 o                         
  -2   5   8         25.02         25.77         1.66 o                         
  -1   5   8         13.12         14.58         1.45 o                         
   0   5   8         13.63         15.08         1.30 o                         
   1   5   8        174.73        175.92         3.84 o                         
   2   5   8          0.12          0.65         1.15 o                         
   3   5   8          4.74          3.45         1.74 o                         
  -4   6   8        259.48        257.00         5.53 o                         
  -3   6   8         69.97         77.53         3.09 o                         
  -2   6   8        531.63        524.66         7.35 o                         
  -1   6   8        111.00        113.92         3.18 o                         
   0   6   8        197.46        203.29         3.71 o                         
   1   6   8         51.08         49.77         2.34 o                         
   2   6   8        322.31        326.80         6.36 o                         
   3   6   8         76.43         74.96         4.14 o                         
  -4   7   8         17.18         19.69         2.17 o                         
  -3   7   8         62.91         63.46         4.25 o                         
  -2   7   8         13.63         13.79         1.99 o                         
  -1   7   8          7.11          7.38         1.10 o                         
   0   7   8         71.82         73.61         2.35 o                         
   1   7   8         58.52         58.75         2.63 o                         
   2   7   8          1.27          1.82         1.30 o                         
   3   7   8          2.51          3.63         1.78 o                         
  -4   8   8        170.84        174.55         5.46 o                         
  -3   8   8        168.09        174.25         5.15 o                         
  -2   8   8        271.24        273.40         6.05 o                         
  -1   8   8        318.31        300.56         6.11 o                         
   0   8   8         23.85         26.61         1.92 o                         
   1   8   8        585.20        564.85         8.77 o                         
   2   8   8        369.93        377.71         7.01 o                         
   3   8   8        429.22        419.06         9.47 o                         
  -4   9   8          1.40         -0.73         1.72 o                         
  -3   9   8         41.24         42.96         3.13 o                         
  -2   9   8          5.80          4.02         1.55 o                         
  -1   9   8         38.11         40.39         2.33 o                         
   0   9   8         16.44         18.22         1.71 o                         
   1   9   8          0.09          0.50         1.03 o                         
   2   9   8          8.92          8.21         1.64 o                         
  -3  10   8         39.87         48.72         3.38 o                         
  -2  10   8        558.06        566.99         9.95 o                         
  -1  10   8         89.85         90.31         4.56 o                         
   0  10   8        302.75        302.81         6.36 o                         
   1  10   8        137.38        139.88         3.74 o                         
   2  10   8        305.15        295.43         7.92 o                         
  -3  11   8        146.57        133.19         6.37 o                         
  -2  11   8         10.17          9.21         2.67 o                         
  -1  11   8         41.86         42.89         2.50 o                         
   0  11   8          0.01          1.50         1.33 o                         
   1  11   8          1.40          2.08         1.19 o                         
  -2  12   8        312.14        310.17         6.70 o                         
  -1  12   8        152.10        150.88         4.64 o                         
   0  12   8        212.60        211.43         5.27 o                         
   1  12   8         96.61         97.11         7.03 o                         
  -1  13   8         20.44         20.61         1.98 o                         
   0  13   8          0.32         -1.84         1.84 o                         
  -4   1   9        581.68        560.87         7.57 o                         
  -3   1   9          7.58         11.58         1.33 o                         
  -2   1   9        210.69        211.93         4.61 o                         
  -1   1   9        144.13        149.26         3.86 o                         
   0   1   9        238.67        234.73         4.80 o                         
   1   1   9        184.13        183.79         4.32 o                         
   2   1   9        356.25        363.80         8.74 o                         
  -4   2   9         20.20         19.11         1.96 o                         
  -3   2   9         10.07         11.59         1.34 o                         
  -2   2   9         75.53         72.66         2.96 o                         
  -1   2   9          9.74          8.89         1.45 o                         
   0   2   9          2.94          3.57         1.16 o                         
   1   2   9          0.01          0.89         1.10 o                         
   2   2   9         17.77         21.14         2.76 o                         
  -4   3   9        256.63        254.16         8.33 o                         
  -3   3   9        166.29        172.47         3.91 o                         
  -2   3   9        194.58        189.66         4.37 o                         
  -1   3   9        298.90        303.65         5.49 o                         
   0   3   9        471.38        469.98         7.89 o                         
   1   3   9          4.61          4.73         1.49 o                         
   2   3   9        188.88        189.51         6.35 o                         
  -4   4   9         28.36         24.48         2.37 o                         
  -3   4   9          7.28          9.53         1.89 o                         
  -2   4   9          3.38          3.97         1.32 o                         
  -1   4   9         11.49         14.02         1.58 o                         
   0   4   9         76.76         75.19         2.92 o                         
   1   4   9         20.75         21.60         2.06 o                         
   2   4   9         46.79         50.68         4.43 o                         
  -3   5   9         84.04         86.84         3.38 o                         
  -2   5   9        149.03        151.71         4.03 o                         
  -1   5   9        172.36        179.60         4.22 o                         
   0   5   9        622.61        610.17         8.28 o                         
   1   5   9         47.84         48.29         3.27 o                         
   2   5   9        186.44        185.60         6.17 o                         
  -3   6   9         57.27         55.18         3.57 o                         
  -2   6   9         81.53         72.45         3.05 o                         
  -1   6   9         79.63         79.44         3.38 o                         
   0   6   9         99.32         94.31         3.95 o                         
   1   6   9         11.15         11.94         1.43 o                         
   2   6   9          4.36          5.07         1.55 o                         
  -3   7   9        128.42        134.00         4.15 o                         
  -2   7   9        110.86        107.95         3.58 o                         
  -1   7   9         40.69         44.50         3.35 o                         
   0   7   9        379.05        377.42         6.30 o                         
   1   7   9        139.82        135.84         3.77 o                         
  -3   8   9          0.46         -1.27         1.70 o                         
  -2   8   9         34.31         35.39         2.85 o                         
  -1   8   9          0.88          1.56         1.34 o                         
   0   8   9          2.01          1.53         1.23 o                         
   1   8   9         10.23          9.60         1.53 o                         
  -2   9   9        148.14        147.52         4.90 o                         
  -1   9   9         33.72         36.74         2.43 o                         
   0   9   9        337.54        337.16         7.06 o                         
  -1  10   9          0.17          3.22         1.28 o                         
   0  10   9         76.91         70.02         3.74 o                         
  -2   0  10        236.18        235.15         7.44 o                         
  -1   0  10         72.61         76.00         4.69 o                         
   0   0  10         37.74         45.88         8.07 o                         
   1   0  10        682.01        663.45        14.49 o                         
  -2   1  10          1.78          1.70         1.33 o                         
  -1   1  10         26.82         25.08         2.17 o                         
   0   1  10         46.81         47.07         4.10 o                         
  -2   2  10        212.13        214.15         5.00 o                         
  -1   2  10         41.81         44.27         3.01 o                         
   0   2  10         94.55         99.91         3.54 o                         
  -2   3  10         14.39         12.29         1.75 o                         
  -1   3  10         13.60         12.78         1.74 o                         
   0   3  10          0.70          2.41         1.30 o                         
  -2   4  10         99.31        107.22         3.54 o                         
  -1   4  10        241.65        239.37         5.26 o                         
   0   4  10         53.42         58.62         3.76 o                         
  -1   5  10          8.06          7.47         1.59 o                         
                                                                                
